# Supplementary material for: Identification of oxidative stress-related genes differentially expressed in Alzheimer’s disease and construction of a hub gene-based diagnostic model
Source: Sci Rep. 2023 Apr 26;13:6817. doi: 10.1038/s41598-023-34021-1 (PMC10133299; doi:10.1038/s41598-023-34021-1)
Supplement: Supplementary file 2 — Supplementary Table 1. [file 41598_2023_34021_MOESM2_ESM.csv]

ONTOLOGY	ID	Description	GeneRatio	BgRatio	pvalue	p.adjust	qvalue	geneID	Count
BP	GO:0006979	response to oxidative stress	156/156	446/18723	4.39E-267	1.67E-263	9.18E-264	BRF2/VKORC1L1/BNIP3/PDGFRB/FBXW7/FOXO1/CHCHD2/NUDT15/TP53INP1/GSKIP/PTPRN/MCL1/PAWR/KLF2/ENDOG/PRNP/ATP2A2/RIPK1/SLC4A11/NUDT1/MSRB3/ABL1/CASP3/ATRN/FKBP1B/ETS1/PXN/SIRT1/UBQLN1/VRK2/LDHA/NOS3/OXR1/FER/IL10/HYAL1/MAPK9/UCN/TOR1A/SNCA/HDAC1/LANCL1/PRKD1/GPX8/ERCC6L2/TPM1/SP1/BCL2/PDK1/SLC25A24/AXL/HSPB1/RBM11/AKR1C3/UCP3/TRAP1/GPR37L1/DAPK1/NCOA7/TNFAIP3/SLC8A1/BTK/MSRA/GSS/REST/ERMP1/MAPT/PYCR2/M…	156
BP	GO:0034599	cellular response to oxidative stress	105/156	288/18723	5.41E-159	1.03E-155	5.66E-156	BRF2/VKORC1L1/BNIP3/FBXW7/FOXO1/CHCHD2/TP53INP1/GSKIP/MCL1/PAWR/KLF2/ENDOG/ATP2A2/RIPK1/SLC4A11/ABL1/ETS1/PXN/SIRT1/UBQLN1/VRK2/NOS3/OXR1/FER/IL10/MAPK9/SNCA/HDAC1/LANCL1/PRKD1/GPX8/ERCC6L2/TPM1/BCL2/PDK1/SLC25A24/AXL/HSPB1/RBM11/AKR1C3/TRAP1/GPR37L1/DAPK1/NCOA7/TNFAIP3/BTK/MSRA/REST/ERMP1/MAPT/PYCR2/MAPK13/SETX/NUDT2/NME5/MAPK3/RNF112/PDGFD/MET/PNPT1/PARP1/MAPK1/PRKRA/MDM2/GLRX2/PRKN/BMP7/NET1/H…	105
BP	GO:0062197	cellular response to chemical stress	106/156	337/18723	1.53E-152	1.94E-149	1.06E-149	BRF2/VKORC1L1/BNIP3/FBXW7/FOXO1/CHCHD2/TP53INP1/GSKIP/MCL1/PAWR/KLF2/ENDOG/ATP2A2/RIPK1/SLC4A11/ABL1/CASP3/ETS1/PXN/SIRT1/UBQLN1/VRK2/NOS3/OXR1/FER/IL10/MAPK9/SNCA/HDAC1/LANCL1/PRKD1/GPX8/ERCC6L2/TPM1/BCL2/PDK1/SLC25A24/AXL/HSPB1/RBM11/AKR1C3/TRAP1/GPR37L1/DAPK1/NCOA7/TNFAIP3/BTK/MSRA/REST/ERMP1/MAPT/PYCR2/MAPK13/SETX/NUDT2/NME5/MAPK3/RNF112/PDGFD/MET/PNPT1/PARP1/MAPK1/PRKRA/MDM2/GLRX2/PRKN/BMP7/…	106
BP	GO:0000302	response to reactive oxygen species	74/156	222/18723	8.81E-104	8.39E-101	4.61E-101	BNIP3/PDGFRB/FOXO1/NUDT15/PTPRN/PAWR/KLF2/ENDOG/RIPK1/ABL1/CASP3/FKBP1B/ETS1/PXN/SIRT1/LDHA/NOS3/FER/IL10/HYAL1/MAPK9/ERCC6L2/TPM1/BCL2/AXL/AKR1C3/UCP3/TRAP1/GPR37L1/TNFAIP3/SLC8A1/BTK/MAPT/MAPK13/GSTP1/SETX/CRK/MAPK3/RNF112/PTK2B/PDGFD/MET/MAPK1/MDM2/GLRX2/BMP7/TXNRD2/NET1/HDAC2/STK26/MAP1LC3A/MAPK8/BECN1/STK24/TXNIP/RPS3/CCS/MPV17/MT3/PRDX5/PTPRK/IL18BP/FOXO3/HMOX1/CYP2E1/HGF/EDN1/MIR21/ZNF580/…	74
BP	GO:0034614	cellular response to reactive oxygen species	53/156	155/18723	1.99E-73	1.52E-70	8.34E-71	BNIP3/FOXO1/PAWR/KLF2/ENDOG/RIPK1/ABL1/ETS1/PXN/SIRT1/NOS3/FER/IL10/MAPK9/ERCC6L2/TPM1/AXL/AKR1C3/TRAP1/GPR37L1/TNFAIP3/BTK/MAPT/MAPK13/SETX/MAPK3/RNF112/PDGFD/MET/MAPK1/MDM2/GLRX2/BMP7/NET1/HDAC2/STK26/MAP1LC3A/MAPK8/BECN1/RPS3/CCS/MPV17/MT3/PRDX5/PTPRK/IL18BP/FOXO3/HGF/MIR21/ZNF580/SIRPA/STAT6/FBLN5	53
BP	GO:0042542	response to hydrogen peroxide	45/156	146/18723	1.43E-59	9.07E-57	4.98E-57	BNIP3/PDGFRB/FOXO1/PAWR/KLF2/ENDOG/RIPK1/ABL1/CASP3/FKBP1B/ETS1/SIRT1/LDHA/IL10/BCL2/AXL/TRAP1/GPR37L1/TNFAIP3/SLC8A1/MAPK13/SETX/CRK/RNF112/PTK2B/PDGFD/MET/MDM2/GLRX2/NET1/HDAC2/STK26/MAP1LC3A/BECN1/STK24/TXNIP/RPS3/IL18BP/FOXO3/HMOX1/HGF/MIR21/ZNF580/SIRPA/STAT6	45
BP	GO:0036473	cell death in response to oxidative stress	34/156	95/18723	2.00E-47	1.09E-44	5.98E-45	FBXW7/GSKIP/MCL1/PAWR/ENDOG/RIPK1/SIRT1/UBQLN1/OXR1/IL10/LANCL1/BCL2/PDK1/HSPB1/TRAP1/GPR37L1/NCOA7/REST/NME5/RNF112/MET/PARP1/PRKN/STK26/STK24/ARL6IP5/BAG5/PPIA/MIR29B1/FOXO3/HGF/MIR21/MMP3/NOL3	34
BP	GO:1902882	regulation of response to oxidative stress	34/156	98/18723	7.16E-47	3.41E-44	1.87E-44	FBXW7/MCL1/PAWR/ENDOG/RIPK1/SIRT1/UBQLN1/OXR1/IL10/LANCL1/HSPB1/TRAP1/GPR37L1/NCOA7/REST/MACROH2A1/NME5/MET/PARP1/PRKN/BMP7/STK26/BAG5/MCTP1/PPIA/MAPKAP1/MIR29B1/FOXO3/HGF/MIR21/SESN2/MMP3/NOL3/FBLN5	34
BP	GO:0070301	cellular response to hydrogen peroxide	33/156	98/18723	5.64E-45	2.39E-42	1.31E-42	BNIP3/FOXO1/PAWR/KLF2/ENDOG/RIPK1/ABL1/ETS1/SIRT1/IL10/AXL/TRAP1/GPR37L1/TNFAIP3/MAPK13/SETX/RNF112/PDGFD/MET/MDM2/NET1/HDAC2/STK26/MAP1LC3A/BECN1/RPS3/IL18BP/FOXO3/HGF/MIR21/ZNF580/SIRPA/STAT6	33
BP	GO:1900407	regulation of cellular response to oxidative stress	31/156	89/18723	8.58E-43	3.27E-40	1.80E-40	FBXW7/MCL1/PAWR/ENDOG/RIPK1/SIRT1/UBQLN1/OXR1/IL10/LANCL1/HSPB1/TRAP1/GPR37L1/NCOA7/REST/NME5/MET/PARP1/PRKN/BMP7/STK26/BAG5/PPIA/MAPKAP1/MIR29B1/FOXO3/HGF/MIR21/MMP3/NOL3/FBLN5	31
BP	GO:1903201	regulation of oxidative stress-induced cell death	28/156	74/18723	6.79E-40	2.35E-37	1.29E-37	FBXW7/MCL1/PAWR/ENDOG/RIPK1/SIRT1/UBQLN1/OXR1/IL10/LANCL1/HSPB1/TRAP1/GPR37L1/NCOA7/REST/NME5/MET/PARP1/PRKN/STK26/BAG5/PPIA/MIR29B1/FOXO3/HGF/MIR21/MMP3/NOL3	28
BP	GO:0070482	response to oxygen levels	34/156	347/18723	8.61E-27	2.73E-24	1.50E-24	BNIP3/PDGFRB/FOXO1/CHCHD2/ENDOG/CASP3/ETS1/SIRT1/UBQLN1/LDHA/HDAC1/BCL2/PDK1/UCP3/SLC8A1/REST/PTK2B/ERO1A/MDM2/BMP7/HDAC2/BECN1/ARNT/MT3/TXN2/ERCC3/FOXO3/HMOX1/EDN1/MIR21/CPEB2/ALAD/ERCC2/NOL3	34
BP	GO:0008631	intrinsic apoptotic signaling pathway in response to oxidative stress	17/156	45/18723	1.66E-24	4.87E-22	2.67E-22	FBXW7/GSKIP/MCL1/SIRT1/UBQLN1/BCL2/PDK1/HSPB1/TRAP1/NME5/PARP1/PRKN/STK24/ARL6IP5/BAG5/PPIA/NOL3	17
BP	GO:0072593	reactive oxygen species metabolic process	28/156	239/18723	2.85E-24	7.76E-22	4.26E-22	BNIP3/PDGFRB/RIPK1/NOS3/SNCA/BCL2/AKR1C3/TRAP1/MAPT/GSTP1/PTK2B/PRKN/BMP7/TPO/BECN1/PXDN/PRDX6/CCS/MPV17/MT3/PRDX5/FOXO3/EDN1/MIR21/EPX/SESN2/MMP3/FBLN5	28
BP	GO:0070997	neuron death	32/156	361/18723	7.36E-24	1.87E-21	1.03E-21	BNIP3/FBXW7/MCL1/ENDOG/PRNP/ABL1/CASP3/SIRT1/OXR1/IL10/UCN/SNCA/HDAC1/LANCL1/BCL2/AXL/NCOA7/REST/MAPT/PTK2B/APP/PARP1/PRKN/ARL6IP5/BAG5/DHCR24/GCLM/MT3/ATP13A2/FOXO3/HMOX1/SLC23A2	32
BP	GO:0001666	response to hypoxia	30/156	307/18723	1.26E-23	2.99E-21	1.64E-21	BNIP3/CHCHD2/ENDOG/CASP3/ETS1/SIRT1/UBQLN1/LDHA/BCL2/PDK1/UCP3/SLC8A1/REST/PTK2B/ERO1A/MDM2/BMP7/BECN1/ARNT/MT3/TXN2/ERCC3/FOXO3/HMOX1/EDN1/MIR21/CPEB2/ALAD/ERCC2/NOL3	30
BP	GO:1903202	negative regulation of oxidative stress-induced cell death	17/156	53/18723	4.60E-23	1.03E-20	5.66E-21	SIRT1/OXR1/IL10/HSPB1/TRAP1/GPR37L1/NCOA7/REST/NME5/MET/PRKN/BAG5/PPIA/MIR29B1/HGF/MIR21/NOL3	17
BP	GO:0036293	response to decreased oxygen levels	30/156	322/18723	5.11E-23	1.08E-20	5.94E-21	BNIP3/CHCHD2/ENDOG/CASP3/ETS1/SIRT1/UBQLN1/LDHA/BCL2/PDK1/UCP3/SLC8A1/REST/PTK2B/ERO1A/MDM2/BMP7/BECN1/ARNT/MT3/TXN2/ERCC3/FOXO3/HMOX1/EDN1/MIR21/CPEB2/ALAD/ERCC2/NOL3	30
BP	GO:0071241	cellular response to inorganic substance	26/156	226/18723	2.26E-22	4.53E-20	2.49E-20	BNIP3/FOXO1/ENDOG/PRNP/MAPK9/SNCA/SLC25A24/AKR1C3/CRK/MAPK3/APP/PARP1/MAPK1/PRKN/OGG1/MAP1LC3A/MAPK8/BECN1/MT3/ATP13A2/PRKAA2/HMOX1/EDN1/ALAD/MMP3/MTF1	26
BP	GO:0010038	response to metal ion	31/156	373/18723	2.78E-22	5.30E-20	2.91E-20	BNIP3/ENDOG/PRNP/NUDT1/CASP3/MAPK9/SNCA/BCL2/SLC25A24/AKR1C3/GSS/MAPT/MAPK3/PTK2B/APP/PARP1/MAPK1/MDM2/PRKN/OGG1/MAP1LC3A/MAPK8/BECN1/TXNIP/MT3/ATP13A2/PRKAA2/HMOX1/EDN1/ALAD/MTF1	31
BP	GO:0097193	intrinsic apoptotic signaling pathway	28/156	288/18723	5.08E-22	9.22E-20	5.07E-20	BNIP3/FBXW7/GSKIP/MCL1/ABL1/CASP3/SIRT1/UBQLN1/HDAC1/BCL2/PDK1/HSPB1/TRAP1/NME5/ERO1A/PARP1/PRKRA/MDM2/PRKN/BECN1/STK24/ARL6IP5/BAG5/RPS3/PPIA/HMOX1/MIR21/NOL3	28
BP	GO:0010506	regulation of autophagy	28/156	317/18723	6.98E-21	1.21E-18	6.64E-19	BNIP3/FBXW7/FOXO1/TP53INP1/MCL1/ABL1/CASP3/SIRT1/UBQLN1/IL10/SNCA/PRKD1/BCL2/HSPB1/DAPK1/MAPT/MAPK3/MET/PRKN/MAPK8/BECN1/MT3/ATP13A2/PRKAA2/FOXO3/HMOX1/HGF/SESN2	28
BP	GO:1901031	regulation of response to reactive oxygen species	14/156	38/18723	3.49E-20	5.78E-18	3.18E-18	PAWR/ENDOG/RIPK1/IL10/TRAP1/GPR37L1/MET/BMP7/STK26/FOXO3/HGF/MIR21/SESN2/FBLN5	14
BP	GO:0007568	aging	28/156	339/18723	4.28E-20	6.79E-18	3.73E-18	PDGFRB/PAWR/ENDOG/PRNP/NUDT1/ABL1/SIRT1/IL10/MAPK9/SNCA/BCL2/UCP3/GSS/MAPK3/ERO1A/PNPT1/APP/MAPK1/GLRX2/OGG1/MAPK8/BECN1/GCLM/FOXO3/EDN1/MIR21/ERCC2/HYAL2	28
BP	GO:0071248	cellular response to metal ion	23/156	197/18723	5.05E-20	7.70E-18	4.23E-18	BNIP3/ENDOG/PRNP/MAPK9/SNCA/SLC25A24/AKR1C3/MAPK3/APP/PARP1/MAPK1/PRKN/OGG1/MAP1LC3A/MAPK8/BECN1/MT3/ATP13A2/PRKAA2/HMOX1/EDN1/ALAD/MTF1	23
BP	GO:1901214	regulation of neuron death	27/156	319/18723	1.13E-19	1.65E-17	9.09E-18	FBXW7/MCL1/PRNP/ABL1/CASP3/SIRT1/OXR1/IL10/UCN/SNCA/HDAC1/LANCL1/BCL2/AXL/NCOA7/REST/MAPT/PTK2B/PARP1/PRKN/DHCR24/GCLM/MT3/ATP13A2/FOXO3/HMOX1/SLC23A2	27
BP	GO:2001233	regulation of apoptotic signaling pathway	28/156	356/18723	1.59E-19	2.24E-17	1.23E-17	FBXW7/MCL1/RIPK1/SIRT1/UBQLN1/NOS3/MAPK9/HDAC1/BCL2/HSPB1/TRAP1/TNFAIP3/GSTP1/NME5/PARP1/PRKRA/MDM2/PRKN/BECN1/BAG5/RPS3/PPIA/GCLM/HMOX1/HGF/MIR21/HYAL2/NOL3	28
BP	GO:0031667	response to nutrient levels	31/156	474/18723	3.17E-19	4.32E-17	2.37E-17	BNIP3/FOXO1/FKBP1B/SIRT1/LDHA/UCN/PRKD1/BCL2/AKR1C3/UCP3/SLC8A1/GSS/GSTP1/MAPK3/MAPK1/MDM2/OGG1/BMP7/STK26/MAP1LC3A/MAPK8/BECN1/STK24/GCLM/MT3/TXN2/PRKAA2/FOXO3/HMOX1/ALAD/SESN2	31
BP	GO:0009636	response to toxic substance	24/156	262/18723	2.31E-18	3.03E-16	1.66E-16	PDGFRB/TP53INP1/NOS3/GPX8/BCL2/GSTP1/MAPK3/MAPK1/MDM2/PRKN/BMP7/TXNRD2/TPO/PXDN/PRDX6/CCS/MT3/PRDX5/DHRS2/MIR21/ALAD/EPX/SESN2/FBLN5	24
BP	GO:1902175	regulation of oxidative stress-induced intrinsic apoptotic signaling pathway	12/156	29/18723	3.35E-18	4.25E-16	2.34E-16	FBXW7/MCL1/SIRT1/UBQLN1/HSPB1/TRAP1/NME5/PARP1/PRKN/BAG5/PPIA/NOL3	12
BP	GO:0031668	cellular response to extracellular stimulus	23/156	246/18723	7.85E-18	9.65E-16	5.30E-16	FOXO1/NUDT15/NUDT1/SIRT1/PRKD1/BCL2/AXL/AKR1C3/GSTP1/MAPK3/MAPK1/MDM2/GLRX2/STK26/MAP1LC3A/MAPK8/BECN1/STK24/TXN2/PRKAA2/FOXO3/HMOX1/SESN2	23
BP	GO:0036474	cell death in response to hydrogen peroxide	12/156	31/18723	8.97E-18	1.07E-15	5.87E-16	PAWR/ENDOG/RIPK1/IL10/TRAP1/GPR37L1/RNF112/MET/STK26/FOXO3/HGF/MIR21	12
BP	GO:2000377	regulation of reactive oxygen species metabolic process	19/156	157/18723	5.33E-17	6.16E-15	3.38E-15	BNIP3/PDGFRB/RIPK1/SNCA/BCL2/AKR1C3/TRAP1/MAPT/GSTP1/PTK2B/PRKN/BMP7/BECN1/MPV17/MT3/FOXO3/MIR21/MMP3/FBLN5	19
BP	GO:1903205	regulation of hydrogen peroxide-induced cell death	11/156	27/18723	1.09E-16	1.22E-14	6.73E-15	PAWR/ENDOG/RIPK1/IL10/TRAP1/GPR37L1/MET/STK26/FOXO3/HGF/MIR21	11
BP	GO:2001242	regulation of intrinsic apoptotic signaling pathway	19/156	164/18723	1.22E-16	1.33E-14	7.32E-15	FBXW7/MCL1/SIRT1/UBQLN1/HDAC1/BCL2/HSPB1/TRAP1/NME5/PARP1/PRKRA/MDM2/PRKN/BECN1/BAG5/RPS3/PPIA/MIR21/NOL3	19
BP	GO:0098869	cellular oxidant detoxification	16/156	101/18723	2.15E-16	2.27E-14	1.25E-14	TP53INP1/NOS3/GPX8/GSTP1/BMP7/TXNRD2/TPO/PXDN/PRDX6/CCS/MT3/PRDX5/MIR21/EPX/SESN2/FBLN5	16
BP	GO:0071496	cellular response to external stimulus	24/156	320/18723	2.30E-16	2.37E-14	1.30E-14	BNIP3/FOXO1/NUDT15/NUDT1/SIRT1/PRKD1/BCL2/AXL/AKR1C3/GSTP1/MAPK3/MAPK1/MDM2/GLRX2/STK26/MAP1LC3A/MAPK8/BECN1/STK24/TXN2/PRKAA2/FOXO3/HMOX1/SESN2	24
BP	GO:0097237	cellular response to toxic substance	17/156	124/18723	2.98E-16	2.98E-14	1.64E-14	TP53INP1/NOS3/GPX8/GSTP1/PRKN/BMP7/TXNRD2/TPO/PXDN/PRDX6/CCS/MT3/PRDX5/MIR21/EPX/SESN2/FBLN5	17
BP	GO:0071456	cellular response to hypoxia	18/156	151/18723	4.85E-16	4.73E-14	2.60E-14	BNIP3/CHCHD2/ENDOG/SIRT1/UBQLN1/BCL2/PDK1/SLC8A1/ERO1A/MDM2/BMP7/MT3/FOXO3/HMOX1/EDN1/MIR21/CPEB2/NOL3	18
BP	GO:0071453	cellular response to oxygen levels	19/156	177/18723	5.17E-16	4.92E-14	2.70E-14	BNIP3/FOXO1/CHCHD2/ENDOG/SIRT1/UBQLN1/BCL2/PDK1/SLC8A1/ERO1A/MDM2/BMP7/MT3/FOXO3/HMOX1/EDN1/MIR21/CPEB2/NOL3	19
BP	GO:0036475	neuron death in response to oxidative stress	11/156	31/18723	6.90E-16	6.41E-14	3.52E-14	FBXW7/MCL1/ENDOG/OXR1/IL10/LANCL1/NCOA7/REST/PARP1/PRKN/ARL6IP5	11
BP	GO:0036294	cellular response to decreased oxygen levels	18/156	161/18723	1.53E-15	1.39E-13	7.64E-14	BNIP3/CHCHD2/ENDOG/SIRT1/UBQLN1/BCL2/PDK1/SLC8A1/ERO1A/MDM2/BMP7/MT3/FOXO3/HMOX1/EDN1/MIR21/CPEB2/NOL3	18
BP	GO:1990748	cellular detoxification	16/156	116/18723	2.10E-15	1.86E-13	1.02E-13	TP53INP1/NOS3/GPX8/GSTP1/BMP7/TXNRD2/TPO/PXDN/PRDX6/CCS/MT3/PRDX5/MIR21/EPX/SESN2/FBLN5	16
BP	GO:2001234	negative regulation of apoptotic signaling pathway	20/156	224/18723	3.08E-15	2.67E-13	1.46E-13	MCL1/RIPK1/SIRT1/NOS3/HDAC1/BCL2/HSPB1/TRAP1/TNFAIP3/GSTP1/NME5/MDM2/PRKN/BAG5/PPIA/GCLM/HMOX1/HGF/MIR21/NOL3	20
BP	GO:0009410	response to xenobiotic stimulus	26/156	462/18723	1.17E-14	9.84E-13	5.41E-13	NUDT15/PRNP/CASP3/LDHA/IL10/SNCA/HDAC1/BCL2/SLC8A1/GSS/REST/GSTP1/PTK2B/MDM2/OGG1/HDAC2/BECN1/TXNIP/GCLM/TXN2/PRKAA2/FOXO3/HMOX1/CYP2E1/EDN1/ALAD	26
BP	GO:0046686	response to cadmium ion	13/156	68/18723	1.19E-14	9.84E-13	5.41E-13	PRNP/NUDT1/MAPK9/AKR1C3/GSS/MAPK3/MAPK1/OGG1/MAPK8/MT3/HMOX1/ALAD/MTF1	13
BP	GO:0051402	neuron apoptotic process	20/156	246/18723	1.86E-14	1.51E-12	8.30E-13	BNIP3/FBXW7/MCL1/PRNP/CASP3/OXR1/IL10/SNCA/HDAC1/LANCL1/BCL2/AXL/PTK2B/APP/PARP1/PRKN/GCLM/MT3/FOXO3/HMOX1	20
BP	GO:0034612	response to tumor necrosis factor	20/156	253/18723	3.18E-14	2.52E-12	1.39E-12	KLF2/ENDOG/RIPK1/CASP3/SIRT1/HYAL1/HDAC1/TNFAIP3/GSS/GSTP1/MAPK3/PTK2B/MAPK1/PRKN/RPS3/IL18BP/FOXO3/EDN1/HYAL2/NOL3	20
BP	GO:0009411	response to UV	16/156	149/18723	1.17E-13	9.09E-12	5.00E-12	TP53INP1/CASP3/SIRT1/HYAL1/BCL2/MAPK13/PARP1/MDM2/SCARA3/MAPK8/PTPRK/ERCC3/ERCC2/HYAL2/ERCC8/MMP3	16
BP	GO:0031331	positive regulation of cellular catabolic process	24/156	427/18723	1.40E-13	1.07E-11	5.86E-12	BNIP3/FBXW7/FOXO1/TP53INP1/ENDOG/SIRT1/UBQLN1/MAPK9/SNCA/PRKD1/DAPK1/TNFAIP3/MAPK3/PTK2B/PNPT1/APP/MDM2/PRKN/BECN1/ARNT/PRKAA2/FOXO3/HMOX1/SESN2	24
BP	GO:0098754	detoxification	16/156	152/18723	1.60E-13	1.20E-11	6.58E-12	TP53INP1/NOS3/GPX8/GSTP1/BMP7/TXNRD2/TPO/PXDN/PRDX6/CCS/MT3/PRDX5/MIR21/EPX/SESN2/FBLN5	16
BP	GO:0043523	regulation of neuron apoptotic process	18/156	212/18723	1.94E-13	1.42E-11	7.79E-12	FBXW7/MCL1/PRNP/CASP3/OXR1/IL10/SNCA/HDAC1/LANCL1/BCL2/AXL/PTK2B/PARP1/PRKN/GCLM/MT3/FOXO3/HMOX1	18
BP	GO:0031669	cellular response to nutrient levels	18/156	215/18723	2.47E-13	1.77E-11	9.74E-12	FOXO1/SIRT1/PRKD1/BCL2/AKR1C3/MAPK3/MAPK1/MDM2/STK26/MAP1LC3A/MAPK8/BECN1/STK24/TXN2/PRKAA2/FOXO3/HMOX1/SESN2	18
BP	GO:1902883	negative regulation of response to oxidative stress	9/156	27/18723	6.32E-13	4.38E-11	2.41E-11	OXR1/IL10/TRAP1/GPR37L1/NCOA7/MET/MCTP1/HGF/MIR21	9
BP	GO:1903203	regulation of oxidative stress-induced neuron death	9/156	27/18723	6.32E-13	4.38E-11	2.41E-11	FBXW7/MCL1/OXR1/IL10/LANCL1/NCOA7/REST/PARP1/PRKN	9
BP	GO:1903209	positive regulation of oxidative stress-induced cell death	8/156	18/18723	7.90E-13	5.38E-11	2.96E-11	FBXW7/MCL1/PAWR/ENDOG/RIPK1/REST/FOXO3/MMP3	8
BP	GO:0000305	response to oxygen radical	9/156	29/18723	1.33E-12	8.90E-11	4.89E-11	NOS3/UCP3/GLRX2/BMP7/TXNRD2/CCS/MT3/MIR21/FBLN5	9
BP	GO:2001243	negative regulation of intrinsic apoptotic signaling pathway	13/156	98/18723	1.64E-12	1.08E-10	5.93E-11	MCL1/SIRT1/HDAC1/BCL2/HSPB1/TRAP1/NME5/MDM2/PRKN/BAG5/PPIA/MIR21/NOL3	13
BP	GO:1901215	negative regulation of neuron death	17/156	208/18723	1.74E-12	1.13E-10	6.19E-11	SIRT1/OXR1/IL10/UCN/SNCA/HDAC1/BCL2/AXL/NCOA7/REST/PTK2B/PRKN/GCLM/MT3/ATP13A2/HMOX1/SLC23A2	17
BP	GO:1901298	regulation of hydrogen peroxide-mediated programmed cell death	7/156	12/18723	1.86E-12	1.18E-10	6.50E-11	PAWR/ENDOG/TRAP1/MET/FOXO3/HGF/MIR21	7
BP	GO:1902176	negative regulation of oxidative stress-induced intrinsic apoptotic signaling pathway	8/156	20/18723	2.24E-12	1.40E-10	7.70E-11	SIRT1/HSPB1/TRAP1/NME5/PRKN/BAG5/PPIA/NOL3	8
BP	GO:0009896	positive regulation of catabolic process	24/156	492/18723	2.92E-12	1.80E-10	9.88E-11	BNIP3/FBXW7/FOXO1/TP53INP1/ENDOG/SIRT1/UBQLN1/MAPK9/SNCA/PRKD1/DAPK1/TNFAIP3/MAPK3/PTK2B/PNPT1/APP/MDM2/PRKN/BECN1/ARNT/PRKAA2/FOXO3/HMOX1/SESN2	24
BP	GO:0009267	cellular response to starvation	15/156	156/18723	3.59E-12	2.17E-10	1.19E-10	FOXO1/SIRT1/PRKD1/BCL2/AKR1C3/MAPK3/MAPK1/STK26/MAP1LC3A/MAPK8/BECN1/STK24/PRKAA2/FOXO3/SESN2	15
BP	GO:0010421	hydrogen peroxide-mediated programmed cell death	7/156	14/18723	7.96E-12	4.74E-10	2.60E-10	PAWR/ENDOG/TRAP1/MET/FOXO3/HGF/MIR21	7
BP	GO:0071356	cellular response to tumor necrosis factor	17/156	229/18723	8.22E-12	4.82E-10	2.65E-10	KLF2/RIPK1/SIRT1/HYAL1/HDAC1/TNFAIP3/GSTP1/MAPK3/PTK2B/MAPK1/PRKN/RPS3/IL18BP/FOXO3/EDN1/HYAL2/NOL3	17
BP	GO:0032496	response to lipopolysaccharide	20/156	343/18723	9.15E-12	5.28E-10	2.90E-10	ATP2A2/ABL1/CASP3/NOS3/FER/IL10/SNCA/HDAC1/AXL/TNFAIP3/GSTP1/MAPK3/MAPK1/HDAC2/MAPK8/IL18BP/EDN1/MIR21/ALAD/SIRPA	20
BP	GO:0097468	programmed cell death in response to reactive oxygen species	7/156	15/18723	1.48E-11	8.42E-10	4.63E-10	PAWR/ENDOG/TRAP1/MET/FOXO3/HGF/MIR21	7
BP	GO:0002237	response to molecule of bacterial origin	20/156	363/18723	2.55E-11	1.43E-09	7.84E-10	ATP2A2/ABL1/CASP3/NOS3/FER/IL10/SNCA/HDAC1/AXL/TNFAIP3/GSTP1/MAPK3/MAPK1/HDAC2/MAPK8/IL18BP/EDN1/MIR21/ALAD/SIRPA	20
BP	GO:0010508	positive regulation of autophagy	13/156	124/18723	3.48E-11	1.92E-09	1.06E-09	BNIP3/FOXO1/TP53INP1/SIRT1/PRKD1/DAPK1/MAPK3/PRKN/BECN1/PRKAA2/FOXO3/HMOX1/SESN2	13
BP	GO:0000303	response to superoxide	8/156	28/18723	5.23E-11	2.85E-09	1.56E-09	NOS3/UCP3/GLRX2/BMP7/CCS/MT3/MIR21/FBLN5	8
BP	GO:0010595	positive regulation of endothelial cell migration	13/156	133/18723	8.50E-11	4.56E-09	2.51E-09	ABL1/ETS1/SIRT1/NOS3/PRKD1/SP1/HSPB1/PTK2B/MET/HMOX1/EDN1/MIR21/ZNF580	13
BP	GO:0042594	response to starvation	15/156	197/18723	1.03E-10	5.46E-09	3.00E-09	FOXO1/SIRT1/PRKD1/BCL2/AKR1C3/MAPK3/MAPK1/STK26/MAP1LC3A/MAPK8/BECN1/STK24/PRKAA2/FOXO3/SESN2	15
BP	GO:0009416	response to light stimulus	18/156	320/18723	1.93E-10	1.01E-08	5.53E-09	TP53INP1/CASP3/SIRT1/HYAL1/BCL2/MAPK13/APP/PARP1/MDM2/SCARA3/OGG1/MAPK8/PTPRK/ERCC3/ERCC2/HYAL2/ERCC8/MMP3	18
BP	GO:0009314	response to radiation	21/156	456/18723	2.18E-10	1.12E-08	6.18E-09	TP53INP1/CASP3/SIRT1/HYAL1/BCL2/MAPK13/APP/PARP1/MDM2/SCARA3/OGG1/NET1/MAPK8/PTPRK/ERCC3/MIR21/ALAD/ERCC2/HYAL2/ERCC8/MMP3	21
BP	GO:0010634	positive regulation of epithelial cell migration	14/156	176/18723	2.49E-10	1.27E-08	6.96E-09	ABL1/ETS1/SIRT1/NOS3/HYAL1/PRKD1/SP1/HSPB1/PTK2B/MET/HMOX1/EDN1/MIR21/ZNF580	14
BP	GO:0048545	response to steroid hormone	18/156	339/18723	4.89E-10	2.45E-08	1.35E-08	FOXO1/CASP3/SIRT1/IL10/UCN/HDAC1/BCL2/AKR1C3/UCP3/REST/GSTP1/PARP1/MDM2/BMP7/TXNIP/FOXO3/EDN1/ALAD	18
BP	GO:0045936	negative regulation of phosphate metabolic process	20/156	441/18723	7.94E-10	3.93E-08	2.16E-08	GSKIP/PRNP/ABL1/CASP3/FKBP1B/SIRT1/SNCA/HSPB1/TNFAIP3/SLC8A1/MAPT/MACROH2A1/GSTP1/PARP1/PRKN/BMP7/PPIA/HGF/HYAL2/SIRPA	20
BP	GO:0010563	negative regulation of phosphorus metabolic process	20/156	442/18723	8.26E-10	4.04E-08	2.22E-08	GSKIP/PRNP/ABL1/CASP3/FKBP1B/SIRT1/SNCA/HSPB1/TNFAIP3/SLC8A1/MAPT/MACROH2A1/GSTP1/PARP1/PRKN/BMP7/PPIA/HGF/HYAL2/SIRPA	20
BP	GO:0051348	negative regulation of transferase activity	16/156	268/18723	8.80E-10	4.24E-08	2.33E-08	GSKIP/ABL1/CASP3/SIRT1/SNCA/HSPB1/TNFAIP3/SLC8A1/MAPT/MACROH2A1/GSTP1/PRKN/BMP7/BAG5/PPIA/HYAL2	16
BP	GO:0071450	cellular response to oxygen radical	7/156	25/18723	1.03E-09	4.85E-08	2.67E-08	NOS3/GLRX2/BMP7/CCS/MT3/MIR21/FBLN5	7
BP	GO:0071451	cellular response to superoxide	7/156	25/18723	1.03E-09	4.85E-08	2.67E-08	NOS3/GLRX2/BMP7/CCS/MT3/MIR21/FBLN5	7
BP	GO:0071276	cellular response to cadmium ion	8/156	40/18723	1.19E-09	5.53E-08	3.04E-08	MAPK9/AKR1C3/MAPK3/MAPK1/OGG1/MAPK8/MT3/HMOX1	8
BP	GO:0033673	negative regulation of kinase activity	15/156	237/18723	1.36E-09	6.26E-08	3.44E-08	GSKIP/ABL1/CASP3/SIRT1/SNCA/HSPB1/TNFAIP3/SLC8A1/MAPT/MACROH2A1/GSTP1/PRKN/BMP7/PPIA/HYAL2	15
BP	GO:0031960	response to corticosteroid	13/156	167/18723	1.46E-09	6.62E-08	3.64E-08	FOXO1/CASP3/IL10/UCN/BCL2/AKR1C3/UCP3/REST/GSTP1/PARP1/FOXO3/EDN1/ALAD	13
BP	GO:0051403	stress-activated MAPK cascade	15/156	239/18723	1.53E-09	6.87E-08	3.77E-08	FOXO1/RIPK1/MAPK9/MAPK13/GSTP1/MAPK3/PTK2B/APP/MAPK1/PRKN/MAPK8/ARL6IP5/PPIA/HGF/SIRPA	15
BP	GO:0031098	stress-activated protein kinase signaling cascade	15/156	247/18723	2.41E-09	1.06E-07	5.82E-08	FOXO1/RIPK1/MAPK9/MAPK13/GSTP1/MAPK3/PTK2B/APP/MAPK1/PRKN/MAPK8/ARL6IP5/PPIA/HGF/SIRPA	15
BP	GO:0007584	response to nutrient	13/156	174/18723	2.42E-09	1.06E-07	5.82E-08	FKBP1B/LDHA/AKR1C3/UCP3/SLC8A1/GSTP1/MDM2/OGG1/BMP7/BECN1/GCLM/HMOX1/ALAD	13
BP	GO:0071214	cellular response to abiotic stimulus	17/156	331/18723	2.53E-09	1.08E-07	5.95E-08	BNIP3/TP53INP1/SLC4A11/CASP3/SIRT1/HYAL1/REST/MAPK13/MAPK3/PARP1/MDM2/NET1/MAPK8/PTPRK/MIR21/HYAL2/MMP3	17
BP	GO:0104004	cellular response to environmental stimulus	17/156	331/18723	2.53E-09	1.08E-07	5.95E-08	BNIP3/TP53INP1/SLC4A11/CASP3/SIRT1/HYAL1/REST/MAPK13/MAPK3/PARP1/MDM2/NET1/MAPK8/PTPRK/MIR21/HYAL2/MMP3	17
BP	GO:0070555	response to interleukin-1	12/156	143/18723	2.72E-09	1.15E-07	6.32E-08	KLF2/ETS1/VRK2/HYAL1/SNCA/MAPK13/MAPK3/APP/EDN1/MIR21/HYAL2/SIRPA	12
BP	GO:0001667	ameboidal-type cell migration	20/156	475/18723	2.85E-09	1.19E-07	6.56E-08	FBXW7/ABL1/ETS1/PXN/SIRT1/NOS3/FER/HYAL1/PRKD1/SP1/HSPB1/SLC8A1/PTK2B/MET/BMP7/HMOX1/EDN1/MIR21/ZNF580/HYAL2	20
BP	GO:0032103	positive regulation of response to external stimulus	19/156	427/18723	2.97E-09	1.23E-07	6.77E-08	PDGFRB/RIPK1/FKBP1B/ETS1/SNCA/PRKD1/HSPB1/BTK/MAPK13/MAPK3/PTK2B/PDGFD/MET/APP/MAPK1/EDN1/MIR21/ZNF580/HYAL2	19
BP	GO:0009743	response to carbohydrate	15/156	253/18723	3.34E-09	1.37E-07	7.52E-08	PTPRN/ENDOG/CASP3/FKBP1B/LDHA/SLC8A1/MAPK13/GSTP1/PTK2B/TXNIP/GCLM/TXN2/PRKAA2/FOXO3/SESN2	15
BP	GO:0052548	regulation of endopeptidase activity	19/156	432/18723	3.60E-09	1.46E-07	8.02E-08	PRNP/SIRT1/SNCA/HDAC1/DAPK1/REST/MAPT/APP/MDM2/ARL6IP5/RPS3/DHCR24/MT3/PRDX5/ATP13A2/MIR29B1/HGF/MIR21/NOL3	19
BP	GO:0042326	negative regulation of phosphorylation	18/156	385/18723	3.69E-09	1.48E-07	8.13E-08	GSKIP/PRNP/ABL1/CASP3/SIRT1/SNCA/HSPB1/TNFAIP3/SLC8A1/MAPT/MACROH2A1/GSTP1/PRKN/BMP7/PPIA/HGF/HYAL2/SIRPA	18
BP	GO:0045766	positive regulation of angiogenesis	13/156	181/18723	3.91E-09	1.54E-07	8.44E-08	ABL1/ETS1/SIRT1/NOS3/IL10/HYAL1/PRKD1/SP1/HSPB1/PTK2B/HMOX1/HGF/MIR21	13
BP	GO:1904018	positive regulation of vasculature development	13/156	181/18723	3.91E-09	1.54E-07	8.44E-08	ABL1/ETS1/SIRT1/NOS3/IL10/HYAL1/PRKD1/SP1/HSPB1/PTK2B/HMOX1/HGF/MIR21	13
BP	GO:0001933	negative regulation of protein phosphorylation	17/156	342/18723	4.14E-09	1.61E-07	8.84E-08	GSKIP/PRNP/ABL1/CASP3/SIRT1/SNCA/HSPB1/TNFAIP3/SLC8A1/MACROH2A1/GSTP1/PRKN/BMP7/PPIA/HGF/HYAL2/SIRPA	17
BP	GO:0051090	regulation of DNA-binding transcription factor activity	19/156	440/18723	4.86E-09	1.87E-07	1.03E-07	PRNP/RIPK1/SIRT1/FER/IL10/MAPK9/PRKD1/TNFAIP3/BTK/MAPK3/APP/BMP7/HDAC2/MAPK8/RPS3/PPIA/HMOX1/EDN1/MIR21	19
BP	GO:0034284	response to monosaccharide	14/156	225/18723	6.17E-09	2.35E-07	1.29E-07	PTPRN/ENDOG/CASP3/FKBP1B/LDHA/SLC8A1/GSTP1/PTK2B/TXNIP/GCLM/TXN2/PRKAA2/FOXO3/SESN2	14
BP	GO:0010039	response to iron ion	7/156	32/18723	6.88E-09	2.55E-07	1.40E-07	SNCA/BCL2/MDM2/MAP1LC3A/BECN1/HMOX1/ALAD	7
BP	GO:0042744	hydrogen peroxide catabolic process	7/156	32/18723	6.88E-09	2.55E-07	1.40E-07	SNCA/TPO/PXDN/PRDX6/MT3/PRDX5/EPX	7
BP	GO:0046777	protein autophosphorylation	14/156	227/18723	6.90E-09	2.55E-07	1.40E-07	PDGFRB/RIPK1/ABL1/VRK2/FER/PRKD1/DAPK1/BTK/MAPK3/PTK2B/PDGFD/STK26/STK24/ATP13A2	14
BP	GO:0033194	response to hydroperoxide	6/156	19/18723	7.54E-09	2.76E-07	1.52E-07	TP53INP1/OXR1/PRKD1/SP1/DAPK1/RNF112	6
BP	GO:1901216	positive regulation of neuron death	10/156	97/18723	8.15E-09	2.93E-07	1.61E-07	FBXW7/MCL1/PRNP/ABL1/CASP3/SNCA/REST/MAPT/PARP1/FOXO3	10
BP	GO:2001237	negative regulation of extrinsic apoptotic signaling pathway	10/156	97/18723	8.15E-09	2.93E-07	1.61E-07	MCL1/RIPK1/NOS3/BCL2/TNFAIP3/GSTP1/GCLM/HMOX1/HGF/NOL3	10
BP	GO:0010594	regulation of endothelial cell migration	14/156	232/18723	9.12E-09	3.25E-07	1.78E-07	FBXW7/ABL1/ETS1/SIRT1/NOS3/PRKD1/SP1/HSPB1/PTK2B/MET/HMOX1/EDN1/MIR21/ZNF580	14
BP	GO:0052547	regulation of peptidase activity	19/156	461/18723	1.03E-08	3.64E-07	2.00E-07	PRNP/SIRT1/SNCA/HDAC1/DAPK1/REST/MAPT/APP/MDM2/ARL6IP5/RPS3/DHCR24/MT3/PRDX5/ATP13A2/MIR29B1/HGF/MIR21/NOL3	19
BP	GO:0006801	superoxide metabolic process	9/156	74/18723	1.07E-08	3.64E-07	2.00E-07	NOS3/MAPT/GSTP1/BMP7/CCS/MT3/EDN1/MIR21/FBLN5	9
BP	GO:0051881	regulation of mitochondrial membrane potential	9/156	74/18723	1.07E-08	3.64E-07	2.00E-07	BNIP3/SLC4A11/ABL1/BCL2/MAPT/PARP1/PRKN/ARL6IP5/GCLM	9
BP	GO:1903206	negative regulation of hydrogen peroxide-induced cell death	6/156	20/18723	1.07E-08	3.64E-07	2.00E-07	IL10/TRAP1/GPR37L1/MET/HGF/MIR21	6
BP	GO:2000378	negative regulation of reactive oxygen species metabolic process	8/156	52/18723	1.07E-08	3.64E-07	2.00E-07	BNIP3/BCL2/TRAP1/PRKN/BECN1/MT3/MIR21/MMP3	8
BP	GO:0043434	response to peptide hormone	18/156	414/18723	1.14E-08	3.85E-07	2.12E-07	FOXO1/PTPRN/PXN/SIRT1/FER/IL10/SP1/UCP3/GSTP1/CRK/PNPT1/PARP1/MDM2/BMP7/EDN1/CPEB2/SESN2/STAT6	18
BP	GO:0043542	endothelial cell migration	15/156	279/18723	1.25E-08	4.19E-07	2.30E-07	FBXW7/ABL1/ETS1/PXN/SIRT1/NOS3/PRKD1/SP1/HSPB1/PTK2B/MET/HMOX1/EDN1/MIR21/ZNF580	15
BP	GO:0045454	cell redox homeostasis	7/156	35/18723	1.35E-08	4.46E-07	2.45E-07	NOS3/ERO1A/GLRX2/TXNRD2/PRDX6/PRDX5/TXN2	7
BP	GO:0045862	positive regulation of proteolysis	17/156	372/18723	1.44E-08	4.74E-07	2.60E-07	FBXW7/SIRT1/UBQLN1/MAPK9/SNCA/DAPK1/REST/MAPT/PTK2B/APP/MDM2/PRKN/HDAC2/ARL6IP5/RPS3/MIR29B1/MIR21	17
BP	GO:0019221	cytokine-mediated signaling pathway	19/156	472/18723	1.51E-08	4.92E-07	2.70E-07	PTPRN/RIPK1/SIRT1/VRK2/FER/AXL/TNFAIP3/GSTP1/MAPK3/PTK2B/PRKN/PXDN/MT3/MIR29B1/FOXO3/EDN1/MIR21/STAT6/NOL3	19
BP	GO:1901032	negative regulation of response to reactive oxygen species	6/156	22/18723	2.03E-08	6.56E-07	3.60E-07	IL10/TRAP1/GPR37L1/MET/HGF/MIR21	6
BP	GO:0016236	macroautophagy	15/156	291/18723	2.20E-08	7.00E-07	3.85E-07	BNIP3/TP53INP1/ATP2A2/CASP3/SIRT1/UBQLN1/MAPK3/PRKN/MAP1LC3A/MAPK8/BECN1/ATP13A2/PRKAA2/HMOX1/SESN2	15
BP	GO:0043281	regulation of cysteine-type endopeptidase activity involved in apoptotic process	13/156	209/18723	2.21E-08	7.00E-07	3.85E-07	SIRT1/SNCA/DAPK1/REST/MAPT/MDM2/ARL6IP5/RPS3/DHCR24/MT3/PRDX5/HGF/NOL3	13
BP	GO:0010632	regulation of epithelial cell migration	15/156	292/18723	2.30E-08	7.24E-07	3.98E-07	FBXW7/ABL1/ETS1/SIRT1/NOS3/HYAL1/PRKD1/SP1/HSPB1/PTK2B/MET/HMOX1/EDN1/MIR21/ZNF580	15
BP	GO:0018209	peptidyl-serine modification	16/156	338/18723	2.41E-08	7.53E-07	4.14E-07	RIPK1/VRK2/MAPK9/UCN/SNCA/PRKD1/BCL2/MAPK13/MAPK3/APP/PARP1/MAPK1/MAPK8/MAPKAP1/PRKAA2/HGF	16
BP	GO:0042743	hydrogen peroxide metabolic process	8/156	58/18723	2.61E-08	7.97E-07	4.38E-07	SNCA/TPO/PXDN/PRDX6/MT3/PRDX5/EPX/MMP3	8
BP	GO:0006469	negative regulation of protein kinase activity	13/156	212/18723	2.61E-08	7.97E-07	4.38E-07	GSKIP/ABL1/CASP3/SIRT1/SNCA/HSPB1/TNFAIP3/SLC8A1/MACROH2A1/GSTP1/BMP7/PPIA/HYAL2	13
BP	GO:0009749	response to glucose	13/156	212/18723	2.61E-08	7.97E-07	4.38E-07	PTPRN/ENDOG/CASP3/FKBP1B/LDHA/SLC8A1/PTK2B/TXNIP/GCLM/TXN2/PRKAA2/FOXO3/SESN2	13
BP	GO:0019430	removal of superoxide radicals	6/156	23/18723	2.73E-08	8.14E-07	4.47E-07	NOS3/BMP7/CCS/MT3/MIR21/FBLN5	6
BP	GO:0097305	response to alcohol	14/156	253/18723	2.73E-08	8.14E-07	4.47E-07	TP53INP1/KLF2/AKR1C3/GSTP1/PTK2B/PARP1/MDM2/OGG1/HDAC2/PRKAA2/FOXO3/CYP2E1/ALAD/SLC23A2	14
BP	GO:0016241	regulation of macroautophagy	11/156	141/18723	2.73E-08	8.14E-07	4.47E-07	BNIP3/CASP3/SIRT1/UBQLN1/MAPK3/MAPK8/BECN1/ATP13A2/PRKAA2/HMOX1/SESN2	11
BP	GO:0009266	response to temperature stimulus	12/156	178/18723	3.22E-08	9.51E-07	5.23E-07	FOXO1/TP53INP1/ATP2A2/SIRT1/NOS3/UCP3/MAPT/ERO1A/GLRX2/HDAC2/MICB/HMOX1	12
BP	GO:0043524	negative regulation of neuron apoptotic process	11/156	145/18723	3.66E-08	1.07E-06	5.89E-07	OXR1/IL10/SNCA/HDAC1/BCL2/AXL/PTK2B/PRKN/GCLM/MT3/HMOX1	11
BP	GO:0010507	negative regulation of autophagy	9/156	85/18723	3.68E-08	1.07E-06	5.89E-07	MCL1/IL10/SNCA/BCL2/MET/BECN1/MT3/HMOX1/HGF	9
BP	GO:0009746	response to hexose	13/156	219/18723	3.84E-08	1.11E-06	6.09E-07	PTPRN/ENDOG/CASP3/FKBP1B/LDHA/SLC8A1/PTK2B/TXNIP/GCLM/TXN2/PRKAA2/FOXO3/SESN2	13
BP	GO:0051384	response to glucocorticoid	11/156	148/18723	4.52E-08	1.29E-06	7.12E-07	FOXO1/CASP3/IL10/UCN/BCL2/UCP3/REST/GSTP1/FOXO3/EDN1/ALAD	11
BP	GO:0060326	cell chemotaxis	15/156	310/18723	5.07E-08	1.44E-06	7.93E-07	PDGFRB/IL10/PRKD1/HSPB1/GSTP1/CRK/MAPK3/PTK2B/PDGFD/MET/MAPK1/PPIA/HGF/EDN1/ZNF580	15
BP	GO:0010631	epithelial cell migration	16/156	357/18723	5.15E-08	1.45E-06	7.99E-07	FBXW7/ABL1/ETS1/PXN/SIRT1/NOS3/HYAL1/PRKD1/SP1/HSPB1/PTK2B/MET/HMOX1/EDN1/MIR21/ZNF580	16
BP	GO:0001959	regulation of cytokine-mediated signaling pathway	11/156	150/18723	5.19E-08	1.45E-06	7.99E-07	RIPK1/VRK2/AXL/TNFAIP3/GSTP1/PRKN/PXDN/MIR29B1/EDN1/MIR21/NOL3	11
BP	GO:0010001	glial cell differentiation	13/156	225/18723	5.28E-08	1.47E-06	8.07E-07	BNIP3/ABL1/HDAC1/GPR37L1/MAPT/GSTP1/MAPK3/RNF112/APP/MAPK1/HDAC2/MT3/ERCC2	13
BP	GO:2001236	regulation of extrinsic apoptotic signaling pathway	11/156	151/18723	5.56E-08	1.50E-06	8.26E-07	MCL1/RIPK1/NOS3/BCL2/TNFAIP3/GSTP1/GCLM/HMOX1/HGF/HYAL2/NOL3	11
BP	GO:0051052	regulation of DNA metabolic process	16/156	359/18723	5.57E-08	1.50E-06	8.26E-07	PDGFRB/ENDOG/SIRT1/IL10/MAPK3/PTK2B/PARP1/MAPK1/OGG1/RPS3/MPV17/MIR29B1/HGF/ERCC2/ERCC8/STAT6	16
BP	GO:0071900	regulation of protein serine/threonine kinase activity	16/156	359/18723	5.57E-08	1.50E-06	8.26E-07	PDGFRB/ABL1/CASP3/SIRT1/SNCA/TNFAIP3/SLC8A1/MACROH2A1/GSTP1/PTK2B/PDGFD/BMP7/RPS3/EDN1/SESN2/HYAL2	16
BP	GO:1901653	cellular response to peptide	16/156	359/18723	5.57E-08	1.50E-06	8.26E-07	FOXO1/KLF2/PRNP/PXN/SIRT1/FER/SP1/GSTP1/CRK/APP/PARP1/MDM2/FOXO3/EDN1/CPEB2/STAT6	16
BP	GO:0090132	epithelium migration	16/156	360/18723	5.78E-08	1.55E-06	8.53E-07	FBXW7/ABL1/ETS1/PXN/SIRT1/NOS3/HYAL1/PRKD1/SP1/HSPB1/PTK2B/MET/HMOX1/EDN1/MIR21/ZNF580	16
BP	GO:0034644	cellular response to UV	9/156	90/18723	6.10E-08	1.62E-06	8.93E-07	TP53INP1/SIRT1/HYAL1/MAPK13/PARP1/MDM2/PTPRK/HYAL2/MMP3	9
BP	GO:0018105	peptidyl-serine phosphorylation	15/156	315/18723	6.26E-08	1.66E-06	9.10E-07	RIPK1/VRK2/MAPK9/UCN/SNCA/PRKD1/BCL2/MAPK13/MAPK3/APP/MAPK1/MAPK8/MAPKAP1/PRKAA2/HGF	15
BP	GO:0043500	muscle adaptation	10/156	121/18723	6.92E-08	1.82E-06	9.99E-07	FOXO1/ATP2A2/NOS3/PARP1/BECN1/FOXO3/HMOX1/EDN1/MIR21/NOL3	10
BP	GO:0090130	tissue migration	16/156	365/18723	6.99E-08	1.82E-06	1.00E-06	FBXW7/ABL1/ETS1/PXN/SIRT1/NOS3/HYAL1/PRKD1/SP1/HSPB1/PTK2B/MET/HMOX1/EDN1/MIR21/ZNF580	16
BP	GO:0001819	positive regulation of cytokine production	18/156	467/18723	7.16E-08	1.84E-06	1.01E-06	RIPK1/ABL1/SIRT1/IL10/UCN/HDAC1/HSPB1/MAPK13/APP/HDAC2/RPS3/ARNT/HMOX1/HGF/MIR21/ZNF580/EPX/HYAL2	18
BP	GO:0033674	positive regulation of kinase activity	18/156	467/18723	7.16E-08	1.84E-06	1.01E-06	PDGFRB/FBXW7/PRNP/ABL1/SIRT1/UCN/SNCA/PRKD1/AXL/MAPT/PTK2B/PDGFD/MET/RPS3/PPIA/MT3/EDN1/MIR21	18
BP	GO:0032872	regulation of stress-activated MAPK cascade	12/156	192/18723	7.44E-08	1.90E-06	1.05E-06	FOXO1/RIPK1/GSTP1/MAPK3/PTK2B/APP/MAPK1/PRKN/ARL6IP5/PPIA/HGF/SIRPA	12
BP	GO:2000116	regulation of cysteine-type endopeptidase activity	13/156	235/18723	8.78E-08	2.22E-06	1.22E-06	SIRT1/SNCA/DAPK1/REST/MAPT/MDM2/ARL6IP5/RPS3/DHCR24/MT3/PRDX5/HGF/NOL3	13
BP	GO:0070302	regulation of stress-activated protein kinase signaling cascade	12/156	195/18723	8.82E-08	2.22E-06	1.22E-06	FOXO1/RIPK1/GSTP1/MAPK3/PTK2B/APP/MAPK1/PRKN/ARL6IP5/PPIA/HGF/SIRPA	12
BP	GO:0071280	cellular response to copper ion	6/156	28/18723	9.84E-08	2.47E-06	1.35E-06	PRNP/SNCA/APP/MAP1LC3A/BECN1/MT3	6
BP	GO:0034198	cellular response to amino acid starvation	7/156	46/18723	9.93E-08	2.47E-06	1.36E-06	PRKD1/MAPK3/MAPK1/MAP1LC3A/MAPK8/BECN1/SESN2	7
BP	GO:0018108	peptidyl-tyrosine phosphorylation	16/156	375/18723	1.01E-07	2.50E-06	1.38E-06	PDGFRB/FBXW7/PRNP/ABL1/FER/HDAC1/AXL/BTK/MAPK3/PTK2B/PDGFD/MET/APP/HDAC2/HGF/HYAL2	16
BP	GO:0018212	peptidyl-tyrosine modification	16/156	378/18723	1.13E-07	2.77E-06	1.52E-06	PDGFRB/FBXW7/PRNP/ABL1/FER/HDAC1/AXL/BTK/MAPK3/PTK2B/PDGFD/MET/APP/HDAC2/HGF/HYAL2	16
BP	GO:0060759	regulation of response to cytokine stimulus	11/156	162/18723	1.14E-07	2.79E-06	1.53E-06	RIPK1/VRK2/AXL/TNFAIP3/GSTP1/PRKN/PXDN/MIR29B1/EDN1/MIR21/NOL3	11
BP	GO:0043502	regulation of muscle adaptation	9/156	98/18723	1.28E-07	3.12E-06	1.71E-06	FOXO1/ATP2A2/NOS3/PARP1/BECN1/FOXO3/EDN1/MIR21/NOL3	9
BP	GO:0042391	regulation of membrane potential	17/156	434/18723	1.35E-07	3.25E-06	1.78E-06	BNIP3/ATP2A2/SLC4A11/ABL1/FKBP1B/SNCA/BCL2/SLC8A1/MAPT/PTK2B/APP/PARP1/PRKN/ARL6IP5/GCLM/MIR29B1/EDN1	17
BP	GO:0050673	epithelial cell proliferation	17/156	437/18723	1.48E-07	3.56E-06	1.96E-06	FBXW7/PTPRN/SIRT1/IL10/HYAL1/PRKD1/SP1/TNFAIP3/MAPK1/ARNT/PTPRK/MIR29B1/HMOX1/HGF/MIR21/ZNF580/STAT6	17
BP	GO:1990928	response to amino acid starvation	7/156	49/18723	1.56E-07	3.71E-06	2.04E-06	PRKD1/MAPK3/MAPK1/MAP1LC3A/MAPK8/BECN1/SESN2	7
BP	GO:0006476	protein deacetylation	9/156	101/18723	1.67E-07	3.95E-06	2.17E-06	SIRT1/UCN/HDAC1/PRKD1/REST/MAPT/HDAC2/MAPK8/PRKAA2	9
BP	GO:0045765	regulation of angiogenesis	15/156	342/18723	1.82E-07	4.28E-06	2.35E-06	KLF2/ABL1/ETS1/SIRT1/NOS3/IL10/HYAL1/PRKD1/SP1/HSPB1/TNFAIP3/PTK2B/HMOX1/HGF/MIR21	15
BP	GO:0090257	regulation of muscle system process	13/156	252/18723	1.97E-07	4.61E-06	2.54E-06	FOXO1/ATP2A2/FKBP1B/NOS3/UCN/TPM1/SLC8A1/PARP1/BECN1/FOXO3/EDN1/MIR21/NOL3	13
BP	GO:0048511	rhythmic process	14/156	298/18723	2.07E-07	4.82E-06	2.65E-06	FBXW7/PTPRN/CASP3/ETS1/SIRT1/MAPK9/HDAC1/SP1/AXL/SETX/HDAC2/MAPK8/PRKAA2/FOXO3	14
BP	GO:0043536	positive regulation of blood vessel endothelial cell migration	8/156	76/18723	2.26E-07	5.19E-06	2.85E-06	ABL1/ETS1/SIRT1/NOS3/PRKD1/SP1/HSPB1/HMOX1	8
BP	GO:2000379	positive regulation of reactive oxygen species metabolic process	8/156	76/18723	2.26E-07	5.19E-06	2.85E-06	PDGFRB/RIPK1/SNCA/AKR1C3/MAPT/GSTP1/PTK2B/FOXO3	8
BP	GO:1901342	regulation of vasculature development	15/156	348/18723	2.28E-07	5.19E-06	2.85E-06	KLF2/ABL1/ETS1/SIRT1/NOS3/IL10/HYAL1/PRKD1/SP1/HSPB1/TNFAIP3/PTK2B/HMOX1/HGF/MIR21	15
BP	GO:0042063	gliogenesis	14/156	301/18723	2.34E-07	5.31E-06	2.92E-06	BNIP3/ABL1/HDAC1/GPR37L1/MAPT/GSTP1/MAPK3/RNF112/PTK2B/APP/MAPK1/HDAC2/MT3/ERCC2	14
BP	GO:0032355	response to estradiol	10/156	141/18723	2.93E-07	6.56E-06	3.61E-06	PDGFRB/ENDOG/CASP3/ETS1/IL10/UCN/GSTP1/OGG1/BMP7/TXNIP	10
BP	GO:0050921	positive regulation of chemotaxis	10/156	141/18723	2.93E-07	6.56E-06	3.61E-06	PDGFRB/PRKD1/HSPB1/MAPK3/PTK2B/PDGFD/MET/MAPK1/EDN1/ZNF580	10
BP	GO:1902170	cellular response to reactive nitrogen species	5/156	18/18723	2.96E-07	6.59E-06	3.62E-06	FOXO1/CRK/MT3/MMP3/STAT6	5
BP	GO:0031330	negative regulation of cellular catabolic process	13/156	262/18723	3.09E-07	6.84E-06	3.76E-06	MCL1/IL10/SNCA/BCL2/MET/BECN1/BAG5/MT3/ATP13A2/HMOX1/HGF/MIR21/ALAD	13
BP	GO:0097191	extrinsic apoptotic signaling pathway	12/156	219/18723	3.11E-07	6.85E-06	3.76E-06	MCL1/RIPK1/NOS3/BCL2/TNFAIP3/GSTP1/GCLM/FOXO3/HMOX1/HGF/HYAL2/NOL3	12
BP	GO:0014812	muscle cell migration	9/156	110/18723	3.48E-07	7.62E-06	4.19E-06	PDGFRB/TPM1/BCL2/GSTP1/CRK/PDGFD/MDM2/NET1/MIR21	9
BP	GO:0060401	cytosolic calcium ion transport	11/156	182/18723	3.71E-07	8.08E-06	4.44E-06	PRNP/ATP2A2/ABL1/FKBP1B/SNCA/PRKD1/BCL2/SLC8A1/PTK2B/ERO1A/NOL3	11
BP	GO:1903204	negative regulation of oxidative stress-induced neuron death	5/156	19/18723	3.98E-07	8.63E-06	4.74E-06	OXR1/IL10/NCOA7/REST/PRKN	5
BP	GO:0035601	protein deacylation	9/156	112/18723	4.06E-07	8.74E-06	4.80E-06	SIRT1/UCN/HDAC1/PRKD1/REST/MAPT/HDAC2/MAPK8/PRKAA2	9
BP	GO:0071347	cellular response to interleukin-1	9/156	113/18723	4.38E-07	9.37E-06	5.15E-06	KLF2/VRK2/HYAL1/MAPK13/MAPK3/EDN1/MIR21/HYAL2/SIRPA	9
BP	GO:0070661	leukocyte proliferation	14/156	318/18723	4.55E-07	9.69E-06	5.33E-06	PAWR/PRNP/ABL1/CASP3/FKBP1B/IL10/BCL2/TNFAIP3/BTK/GSTP1/MAPK3/MAPK1/RPS3/MIR21	14
BP	GO:0071478	cellular response to radiation	11/156	186/18723	4.61E-07	9.76E-06	5.36E-06	TP53INP1/SIRT1/HYAL1/MAPK13/PARP1/MDM2/NET1/PTPRK/MIR21/HYAL2/MMP3	11
BP	GO:0010660	regulation of muscle cell apoptotic process	8/156	84/18723	4.95E-07	1.04E-05	5.72E-06	BNIP3/SIRT1/PTK2B/BMP7/HMOX1/EDN1/MIR21/NOL3	8
BP	GO:0098732	macromolecule deacylation	9/156	116/18723	5.48E-07	1.15E-05	6.30E-06	SIRT1/UCN/HDAC1/PRKD1/REST/MAPT/HDAC2/MAPK8/PRKAA2	9
BP	GO:0072503	cellular divalent inorganic cation homeostasis	17/156	486/18723	6.59E-07	1.37E-05	7.54E-06	BNIP3/PRNP/ATP2A2/ABL1/FKBP1B/SNCA/PRKD1/BCL2/SLC8A1/PTK2B/ERO1A/APP/MT3/ATP13A2/C19orf12/EDN1/NOL3	17
BP	GO:1902254	negative regulation of intrinsic apoptotic signaling pathway by p53 class mediator	5/156	21/18723	6.88E-07	1.42E-05	7.83E-06	SIRT1/BCL2/MDM2/PRKN/MIR21	5
BP	GO:0071901	negative regulation of protein serine/threonine kinase activity	9/156	120/18723	7.30E-07	1.50E-05	8.26E-06	ABL1/CASP3/SIRT1/TNFAIP3/SLC8A1/MACROH2A1/GSTP1/BMP7/HYAL2	9
BP	GO:0010657	muscle cell apoptotic process	8/156	89/18723	7.74E-07	1.58E-05	8.66E-06	BNIP3/SIRT1/PTK2B/BMP7/HMOX1/EDN1/MIR21/NOL3	8
BP	GO:0014910	regulation of smooth muscle cell migration	8/156	89/18723	7.74E-07	1.58E-05	8.66E-06	PDGFRB/TPM1/BCL2/GSTP1/CRK/PDGFD/MDM2/MIR21	8
BP	GO:0062012	regulation of small molecule metabolic process	14/156	334/18723	8.19E-07	1.66E-05	9.12E-06	SIRT1/NOS3/SNCA/PDK1/AKR1C3/REST/PTK2B/APP/PARP1/PRKN/ARNT/PRKAA2/MIR21/SESN2	14
BP	GO:0055093	response to hyperoxia	5/156	22/18723	8.84E-07	1.78E-05	9.80E-06	BNIP3/PDGFRB/FOXO1/HDAC1/HDAC2	5
BP	GO:0071482	cellular response to light stimulus	9/156	123/18723	9.00E-07	1.80E-05	9.91E-06	TP53INP1/SIRT1/HYAL1/MAPK13/PARP1/MDM2/PTPRK/HYAL2/MMP3	9
BP	GO:0016239	positive regulation of macroautophagy	7/156	63/18723	9.11E-07	1.82E-05	9.99E-06	BNIP3/SIRT1/MAPK3/BECN1/PRKAA2/HMOX1/SESN2	7
BP	GO:0060402	calcium ion transport into cytosol	10/156	160/18723	9.42E-07	1.87E-05	1.03E-05	PRNP/ABL1/FKBP1B/SNCA/PRKD1/BCL2/SLC8A1/PTK2B/ERO1A/NOL3	10
BP	GO:0051054	positive regulation of DNA metabolic process	11/156	201/18723	9.95E-07	1.96E-05	1.08E-05	PDGFRB/ENDOG/SIRT1/MAPK3/PTK2B/PARP1/MAPK1/RPS3/HGF/ERCC2/STAT6	11
BP	GO:0070663	regulation of leukocyte proliferation	12/156	245/18723	1.03E-06	2.02E-05	1.11E-05	PAWR/PRNP/CASP3/IL10/BCL2/TNFAIP3/BTK/GSTP1/MAPK3/MAPK1/RPS3/MIR21	12
BP	GO:0071216	cellular response to biotic stimulus	12/156	246/18723	1.07E-06	2.09E-05	1.15E-05	ABL1/IL10/AXL/TNFAIP3/BTK/GSTP1/MAPK3/MAPK1/MAPK8/TXNIP/MIR21/SIRPA	12
BP	GO:0006874	cellular calcium ion homeostasis	16/156	448/18723	1.09E-06	2.12E-05	1.17E-05	BNIP3/PRNP/ATP2A2/ABL1/FKBP1B/SNCA/PRKD1/BCL2/SLC8A1/PTK2B/ERO1A/APP/ATP13A2/C19orf12/EDN1/NOL3	16
BP	GO:2001235	positive regulation of apoptotic signaling pathway	9/156	126/18723	1.10E-06	2.13E-05	1.17E-05	FBXW7/MCL1/RIPK1/SIRT1/MAPK9/PRKRA/BECN1/RPS3/HYAL2	9
BP	GO:0046688	response to copper ion	6/156	42/18723	1.24E-06	2.39E-05	1.32E-05	PRNP/SNCA/APP/MAP1LC3A/BECN1/MT3	6
BP	GO:0031647	regulation of protein stability	13/156	298/18723	1.32E-06	2.53E-05	1.39E-05	FBXW7/PRNP/CASP3/SIRT1/SNCA/PRKD1/BCL2/MAPK1/PRKRA/MDM2/PRKN/BAG5/MT3	13
BP	GO:0050679	positive regulation of epithelial cell proliferation	11/156	207/18723	1.33E-06	2.53E-05	1.39E-05	PTPRN/SIRT1/IL10/HYAL1/PRKD1/SP1/TNFAIP3/ARNT/HMOX1/MIR21/ZNF580	11
BP	GO:0010288	response to lead ion	5/156	24/18723	1.41E-06	2.67E-05	1.47E-05	MAPT/APP/MAP1LC3A/BECN1/ALAD	5
BP	GO:0043619	regulation of transcription from RNA polymerase II promoter in response to oxidative stress	4/156	11/18723	1.46E-06	2.76E-05	1.52E-05	ARNT/MT3/HMOX1/SESN2	4
BP	GO:0014909	smooth muscle cell migration	8/156	97/18723	1.50E-06	2.81E-05	1.54E-05	PDGFRB/TPM1/BCL2/GSTP1/CRK/PDGFD/MDM2/MIR21	8
BP	GO:0050866	negative regulation of cell activation	11/156	210/18723	1.53E-06	2.86E-05	1.57E-05	PAWR/PRNP/CASP3/NOS3/FER/IL10/AXL/TNFAIP3/BTK/HMOX1/MIR21	11
BP	GO:0055074	calcium ion homeostasis	16/156	460/18723	1.54E-06	2.87E-05	1.58E-05	BNIP3/PRNP/ATP2A2/ABL1/FKBP1B/SNCA/PRKD1/BCL2/SLC8A1/PTK2B/ERO1A/APP/ATP13A2/C19orf12/EDN1/NOL3	16
BP	GO:0051924	regulation of calcium ion transport	12/156	255/18723	1.56E-06	2.89E-05	1.59E-05	PDGFRB/PRNP/ABL1/FKBP1B/UBQLN1/UCN/SNCA/PRKD1/BCL2/SLC8A1/PTK2B/MIR21	12
BP	GO:2000146	negative regulation of cell motility	14/156	359/18723	1.92E-06	3.53E-05	1.94E-05	TP53INP1/TPM1/BCL2/GSTP1/CRK/STK26/STK24/MCTP1/PTPRK/MIR29B1/FOXO3/HMOX1/MIR21/HYAL2	14
BP	GO:0001101	response to acid chemical	9/156	135/18723	1.96E-06	3.60E-05	1.98E-05	KLF2/CASP3/GSS/GSTP1/PDGFD/GCLM/EDN1/ALAD/SESN2	9
BP	GO:0001558	regulation of cell growth	15/156	414/18723	2.02E-06	3.68E-05	2.02E-05	ABL1/SIRT1/HYAL1/UCN/BCL2/MAPT/PTK2B/PRKN/NET1/MT3/EDN1/SESN2/HYAL2/SLC23A2/FBLN5	15
BP	GO:0051051	negative regulation of transport	16/156	470/18723	2.04E-06	3.70E-05	2.03E-05	FKBP1B/UBQLN1/UCN/SNCA/HDAC1/PRKD1/BCL2/REST/PTK2B/PRKN/ARL6IP5/MCTP1/MIR29B1/HMOX1/EDN1/SIRPA	16
BP	GO:0031648	protein destabilization	6/156	46/18723	2.16E-06	3.88E-05	2.13E-05	FBXW7/PRNP/SIRT1/SNCA/MDM2/PRKN	6
BP	GO:0035094	response to nicotine	6/156	46/18723	2.16E-06	3.88E-05	2.13E-05	CASP3/BCL2/MAPK1/HDAC2/HMOX1/EDN1	6
BP	GO:0042762	regulation of sulfur metabolic process	4/156	12/18723	2.18E-06	3.89E-05	2.14E-05	SNCA/SP1/PDK1/MIR21	4
BP	GO:0051098	regulation of binding	14/156	363/18723	2.18E-06	3.89E-05	2.14E-05	FBXW7/ATP2A2/ABL1/IL10/CRK/MAPK3/MET/APP/PARP1/PRKN/HDAC2/MAPK8/HMOX1/ERCC2	14
BP	GO:0010522	regulation of calcium ion transport into cytosol	8/156	102/18723	2.19E-06	3.89E-05	2.14E-05	PRNP/ABL1/FKBP1B/SNCA/PRKD1/BCL2/SLC8A1/PTK2B	8
BP	GO:0043534	blood vessel endothelial cell migration	10/156	176/18723	2.24E-06	3.95E-05	2.17E-05	FBXW7/ABL1/ETS1/SIRT1/NOS3/PRKD1/SP1/HSPB1/PTK2B/HMOX1	10
BP	GO:0014911	positive regulation of smooth muscle cell migration	6/156	47/18723	2.46E-06	4.32E-05	2.37E-05	PDGFRB/BCL2/CRK/PDGFD/MDM2/MIR21	6
BP	GO:0051271	negative regulation of cellular component movement	14/156	367/18723	2.48E-06	4.34E-05	2.38E-05	TP53INP1/TPM1/BCL2/GSTP1/CRK/STK26/STK24/MCTP1/PTPRK/MIR29B1/FOXO3/HMOX1/MIR21/HYAL2	14
BP	GO:0006816	calcium ion transport	15/156	422/18723	2.56E-06	4.45E-05	2.44E-05	PDGFRB/PRNP/ATP2A2/ABL1/FKBP1B/UBQLN1/UCN/SNCA/PRKD1/BCL2/SLC8A1/PTK2B/ERO1A/MIR21/NOL3	15
BP	GO:0050900	leukocyte migration	14/156	369/18723	2.64E-06	4.58E-05	2.52E-05	FER/IL10/CRK/MAPK3/PTK2B/PDGFD/APP/MAPK1/PPIA/HMOX1/EDN1/ZNF580/EPX/SIRPA	14
BP	GO:0043410	positive regulation of MAPK cascade	16/156	480/18723	2.67E-06	4.61E-05	2.53E-05	PDGFRB/FBXW7/RIPK1/ABL1/GPR37L1/MAPK3/PTK2B/PDGFD/APP/ARL6IP5/RPS3/PPIA/MT3/HGF/EDN1/MIR21	16
BP	GO:0048608	reproductive structure development	15/156	424/18723	2.71E-06	4.64E-05	2.55E-05	PDGFRB/PTPRN/NUDT1/CASP3/SIRT1/IL10/BCL2/AXL/AKR1C3/MAPK3/MAPK1/BMP7/DHCR24/ARNT/FOXO3	15
BP	GO:0043409	negative regulation of MAPK cascade	10/156	180/18723	2.74E-06	4.64E-05	2.55E-05	FOXO1/ABL1/GSTP1/PRKN/BMP7/PPIA/MIR29B1/MIR21/HYAL2/SIRPA	10
BP	GO:0048660	regulation of smooth muscle cell proliferation	10/156	180/18723	2.74E-06	4.64E-05	2.55E-05	PDGFRB/IL10/TPM1/TNFAIP3/GSTP1/PDGFD/MDM2/HMOX1/EDN1/MIR21	10
BP	GO:0050920	regulation of chemotaxis	11/156	223/18723	2.74E-06	4.64E-05	2.55E-05	PDGFRB/PRKD1/HSPB1/GSTP1/MAPK3/PTK2B/PDGFD/MET/MAPK1/EDN1/ZNF580	11
BP	GO:0016049	cell growth	16/156	482/18723	2.82E-06	4.75E-05	2.61E-05	ABL1/SIRT1/HYAL1/UCN/BCL2/MAPT/PTK2B/APP/PRKN/NET1/MT3/EDN1/SESN2/HYAL2/SLC23A2/FBLN5	16
BP	GO:0032640	tumor necrosis factor production	10/156	181/18723	2.88E-06	4.82E-05	2.65E-05	RIPK1/IL10/HDAC1/AXL/HSPB1/TNFAIP3/GSTP1/APP/HDAC2/SIRPA	10
BP	GO:0032680	regulation of tumor necrosis factor production	10/156	181/18723	2.88E-06	4.82E-05	2.65E-05	RIPK1/IL10/HDAC1/AXL/HSPB1/TNFAIP3/GSTP1/APP/HDAC2/SIRPA	10
BP	GO:0009895	negative regulation of catabolic process	13/156	320/18723	2.90E-06	4.83E-05	2.65E-05	MCL1/IL10/SNCA/BCL2/MET/BECN1/BAG5/MT3/ATP13A2/HMOX1/HGF/MIR21/ALAD	13
BP	GO:0061458	reproductive system development	15/156	427/18723	2.95E-06	4.89E-05	2.69E-05	PDGFRB/PTPRN/NUDT1/CASP3/SIRT1/IL10/BCL2/AXL/AKR1C3/MAPK3/MAPK1/BMP7/DHCR24/ARNT/FOXO3	15
BP	GO:0097553	calcium ion transmembrane import into cytosol	9/156	142/18723	2.98E-06	4.92E-05	2.71E-05	PRNP/ABL1/FKBP1B/SNCA/PRKD1/SLC8A1/PTK2B/ERO1A/NOL3	9
BP	GO:0048872	homeostasis of number of cells	12/156	272/18723	3.05E-06	5.01E-05	2.75E-05	KLF2/ABL1/CASP3/ETS1/NOS3/BCL2/AXL/TNFAIP3/ARNT/FOXO3/HMOX1/ERCC2	12
BP	GO:0008637	apoptotic mitochondrial changes	8/156	107/18723	3.15E-06	5.12E-05	2.82E-05	BNIP3/BCL2/PRKN/MAPK8/GCLM/MIR29B1/HGF/NOL3	8
BP	GO:0051341	regulation of oxidoreductase activity	8/156	107/18723	3.15E-06	5.12E-05	2.82E-05	ABL1/SNCA/PTK2B/PRKN/CCS/MT3/EDN1/MIR21	8
BP	GO:0048659	smooth muscle cell proliferation	10/156	184/18723	3.34E-06	5.42E-05	2.98E-05	PDGFRB/IL10/TPM1/TNFAIP3/GSTP1/PDGFD/MDM2/HMOX1/EDN1/MIR21	10
BP	GO:0051346	negative regulation of hydrolase activity	14/156	379/18723	3.60E-06	5.82E-05	3.20E-05	PRNP/ABL1/FKBP1B/SNCA/APP/MDM2/DHCR24/MT3/PRDX5/MIR29B1/HGF/MIR21/CPEB2/NOL3	14
BP	GO:0071706	tumor necrosis factor superfamily cytokine production	10/156	186/18723	3.68E-06	5.89E-05	3.24E-05	RIPK1/IL10/HDAC1/AXL/HSPB1/TNFAIP3/GSTP1/APP/HDAC2/SIRPA	10
BP	GO:1903555	regulation of tumor necrosis factor superfamily cytokine production	10/156	186/18723	3.68E-06	5.89E-05	3.24E-05	RIPK1/IL10/HDAC1/AXL/HSPB1/TNFAIP3/GSTP1/APP/HDAC2/SIRPA	10
BP	GO:1902253	regulation of intrinsic apoptotic signaling pathway by p53 class mediator	5/156	29/18723	3.80E-06	6.07E-05	3.33E-05	SIRT1/BCL2/MDM2/PRKN/MIR21	5
BP	GO:0050678	regulation of epithelial cell proliferation	14/156	381/18723	3.83E-06	6.08E-05	3.34E-05	FBXW7/PTPRN/SIRT1/IL10/HYAL1/PRKD1/SP1/TNFAIP3/ARNT/PTPRK/MIR29B1/HMOX1/MIR21/ZNF580	14
BP	GO:0002695	negative regulation of leukocyte activation	10/156	187/18723	3.86E-06	6.10E-05	3.35E-05	PAWR/PRNP/CASP3/FER/IL10/AXL/TNFAIP3/BTK/HMOX1/MIR21	10
BP	GO:0009408	response to heat	8/156	110/18723	3.87E-06	6.10E-05	3.35E-05	TP53INP1/ATP2A2/SIRT1/NOS3/MAPT/HDAC2/MICB/HMOX1	8
BP	GO:0043154	negative regulation of cysteine-type endopeptidase activity involved in apoptotic process	7/156	78/18723	3.92E-06	6.15E-05	3.38E-05	SNCA/MDM2/DHCR24/MT3/PRDX5/HGF/NOL3	7
BP	GO:1903531	negative regulation of secretion by cell	9/156	147/18723	3.97E-06	6.20E-05	3.41E-05	FKBP1B/UCN/SNCA/HDAC1/REST/PRKN/MIR29B1/HMOX1/EDN1	9
BP	GO:0010656	negative regulation of muscle cell apoptotic process	6/156	51/18723	4.01E-06	6.22E-05	3.42E-05	PTK2B/BMP7/HMOX1/EDN1/MIR21/NOL3	6
BP	GO:0043124	negative regulation of I-kappaB kinase/NF-kappaB signaling	6/156	51/18723	4.01E-06	6.22E-05	3.42E-05	RIPK1/ABL1/SIRT1/HDAC1/TNFAIP3/GSTP1	6
BP	GO:1902903	regulation of supramolecular fiber organization	14/156	383/18723	4.07E-06	6.27E-05	3.45E-05	ABL1/PXN/FER/SNCA/TPM1/MAPT/PTK2B/MET/APP/PRKN/RPS3/MIR29B1/EDN1/MIR21	14
BP	GO:0001938	positive regulation of endothelial cell proliferation	8/156	111/18723	4.15E-06	6.37E-05	3.50E-05	SIRT1/IL10/PRKD1/SP1/ARNT/HMOX1/MIR21/ZNF580	8
BP	GO:0007249	I-kappaB kinase/NF-kappaB signaling	12/156	281/18723	4.26E-06	6.52E-05	3.58E-05	RIPK1/ABL1/SIRT1/HDAC1/PRKD1/HSPB1/TNFAIP3/BTK/GSTP1/PRKN/HMOX1/SIRPA	12
BP	GO:0045860	positive regulation of protein kinase activity	14/156	386/18723	4.45E-06	6.75E-05	3.71E-05	PDGFRB/FBXW7/PRNP/ABL1/SIRT1/UCN/SNCA/PTK2B/PDGFD/RPS3/PPIA/MT3/EDN1/MIR21	14
BP	GO:0050727	regulation of inflammatory response	14/156	386/18723	4.45E-06	6.75E-05	3.71E-05	RIPK1/ETS1/IL10/SNCA/TNFAIP3/BTK/MAPK13/GSTP1/APP/HGF/MIR21/HYAL2/SIRPA/MMP3	14
BP	GO:0036296	response to increased oxygen levels	5/156	30/18723	4.54E-06	6.86E-05	3.77E-05	BNIP3/PDGFRB/FOXO1/HDAC1/HDAC2	5
BP	GO:0043535	regulation of blood vessel endothelial cell migration	9/156	151/18723	4.95E-06	7.45E-05	4.09E-05	FBXW7/ABL1/ETS1/SIRT1/NOS3/PRKD1/SP1/HSPB1/HMOX1	9
BP	GO:0048708	astrocyte differentiation	7/156	81/18723	5.05E-06	7.58E-05	4.17E-05	ABL1/GPR37L1/MAPT/MAPK3/APP/MAPK1/MT3	7
BP	GO:0040013	negative regulation of locomotion	14/156	391/18723	5.16E-06	7.67E-05	4.22E-05	TP53INP1/TPM1/BCL2/GSTP1/CRK/STK26/STK24/MCTP1/PTPRK/MIR29B1/FOXO3/HMOX1/MIR21/HYAL2	14
BP	GO:0042176	regulation of protein catabolic process	14/156	391/18723	5.16E-06	7.67E-05	4.22E-05	FBXW7/FOXO1/NUDT15/UBQLN1/IL10/MAPK9/SNCA/TNFAIP3/PTK2B/MDM2/PRKN/BAG5/ATP13A2/ALAD	14
BP	GO:1901797	negative regulation of signal transduction by p53 class mediator	5/156	31/18723	5.37E-06	7.94E-05	4.36E-05	SIRT1/BCL2/MDM2/PRKN/MIR21	5
BP	GO:0043279	response to alkaloid	8/156	115/18723	5.40E-06	7.94E-05	4.36E-05	CASP3/SNCA/HDAC1/SLC8A1/PTK2B/MDM2/HDAC2/MAP1LC3A	8
BP	GO:0051209	release of sequestered calcium ion into cytosol	8/156	115/18723	5.40E-06	7.94E-05	4.36E-05	ABL1/FKBP1B/SNCA/PRKD1/SLC8A1/PTK2B/ERO1A/NOL3	8
BP	GO:0016575	histone deacetylation	7/156	82/18723	5.49E-06	8.04E-05	4.42E-05	SIRT1/UCN/HDAC1/PRKD1/REST/HDAC2/MAPK8	7
BP	GO:0043200	response to amino acid	8/156	116/18723	5.76E-06	8.37E-05	4.60E-05	CASP3/GSS/GSTP1/PDGFD/GCLM/EDN1/ALAD/SESN2	8
BP	GO:0051283	negative regulation of sequestering of calcium ion	8/156	116/18723	5.76E-06	8.37E-05	4.60E-05	ABL1/FKBP1B/SNCA/PRKD1/SLC8A1/PTK2B/ERO1A/NOL3	8
BP	GO:0003012	muscle system process	15/156	452/18723	5.88E-06	8.48E-05	4.66E-05	FOXO1/ATP2A2/FKBP1B/NOS3/UCN/TPM1/SLC8A1/PARP1/HDAC2/BECN1/FOXO3/HMOX1/EDN1/MIR21/NOL3	15
BP	GO:0071375	cellular response to peptide hormone stimulus	12/156	290/18723	5.88E-06	8.48E-05	4.66E-05	FOXO1/PXN/SIRT1/FER/SP1/GSTP1/CRK/PARP1/MDM2/EDN1/CPEB2/STAT6	12
BP	GO:0060485	mesenchyme development	12/156	291/18723	6.09E-06	8.75E-05	4.81E-05	PDGFRB/NOS3/BCL2/MAPK3/MAPK1/MDM2/BMP7/HDAC2/MIR29B1/HGF/EDN1/MIR21	12
BP	GO:0010952	positive regulation of peptidase activity	10/156	197/18723	6.13E-06	8.78E-05	4.82E-05	SIRT1/SNCA/DAPK1/REST/MAPT/APP/ARL6IP5/RPS3/MIR29B1/MIR21	10
BP	GO:0030336	negative regulation of cell migration	13/156	344/18723	6.37E-06	9.09E-05	5.00E-05	TP53INP1/TPM1/BCL2/GSTP1/STK26/STK24/MCTP1/PTPRK/MIR29B1/FOXO3/HMOX1/MIR21/HYAL2	13
BP	GO:0031099	regeneration	10/156	198/18723	6.41E-06	9.11E-05	5.01E-05	FKBP1B/IL10/BCL2/AXL/GSTP1/PNPT1/STK24/MIR29B1/HMOX1/HGF	10
BP	GO:1900542	regulation of purine nucleotide metabolic process	7/156	84/18723	6.45E-06	9.13E-05	5.02E-05	NOS3/SNCA/PDK1/APP/PARP1/ARNT/PRKAA2	7
BP	GO:0051282	regulation of sequestering of calcium ion	8/156	118/18723	6.54E-06	9.23E-05	5.07E-05	ABL1/FKBP1B/SNCA/PRKD1/SLC8A1/PTK2B/ERO1A/NOL3	8
BP	GO:0048008	platelet-derived growth factor receptor signaling pathway	6/156	56/18723	6.99E-06	9.83E-05	5.40E-05	PDGFRB/ABL1/FER/SNCA/PDGFD/TXNIP	6
BP	GO:1903169	regulation of calcium ion transmembrane transport	9/156	159/18723	7.53E-06	0.00010487	5.76E-05	PRNP/ABL1/FKBP1B/UBQLN1/SNCA/PRKD1/SLC8A1/PTK2B/MIR21	9
BP	GO:0006140	regulation of nucleotide metabolic process	7/156	86/18723	7.54E-06	0.00010487	5.76E-05	NOS3/SNCA/PDK1/APP/PARP1/ARNT/PRKAA2	7
BP	GO:2000117	negative regulation of cysteine-type endopeptidase activity	7/156	86/18723	7.54E-06	0.00010487	5.76E-05	SNCA/MDM2/DHCR24/MT3/PRDX5/HGF/NOL3	7
BP	GO:0033002	muscle cell proliferation	11/156	248/18723	7.58E-06	0.000105023	5.77E-05	PDGFRB/IL10/TPM1/TNFAIP3/GSTP1/PDGFD/MAPK1/MDM2/HMOX1/EDN1/MIR21	11
BP	GO:0071732	cellular response to nitric oxide	4/156	16/18723	7.81E-06	0.000107763	5.92E-05	FOXO1/CRK/MT3/MMP3	4
BP	GO:0045861	negative regulation of proteolysis	13/156	351/18723	7.91E-06	0.000108843	5.98E-05	PRNP/IL10/SNCA/APP/MDM2/BAG5/DHCR24/MT3/PRDX5/MIR29B1/HGF/ALAD/NOL3	13
BP	GO:0071560	cellular response to transforming growth factor beta stimulus	11/156	250/18723	8.18E-06	0.000112088	6.16E-05	PXN/SIRT1/CRK/PDGFD/PARP1/HDAC2/PTPRK/MIR29B1/EDN1/MIR21/HYAL2	11
BP	GO:0071383	cellular response to steroid hormone stimulus	10/156	204/18723	8.34E-06	0.000113854	6.26E-05	FOXO1/SIRT1/HDAC1/AKR1C3/REST/GSTP1/PARP1/BMP7/FOXO3/EDN1	10
BP	GO:0051208	sequestering of calcium ion	8/156	122/18723	8.37E-06	0.000113866	6.26E-05	ABL1/FKBP1B/SNCA/PRKD1/SLC8A1/PTK2B/ERO1A/NOL3	8
BP	GO:2001244	positive regulation of intrinsic apoptotic signaling pathway	6/156	58/18723	8.60E-06	0.000116058	6.38E-05	FBXW7/MCL1/SIRT1/PRKRA/BECN1/RPS3	6
BP	GO:0050869	negative regulation of B cell activation	5/156	34/18723	8.62E-06	0.000116058	6.38E-05	PAWR/CASP3/IL10/TNFAIP3/BTK	5
BP	GO:1990000	amyloid fibril formation	5/156	34/18723	8.62E-06	0.000116058	6.38E-05	RIPK1/MAPT/APP/MDM2/PRKN	5
BP	GO:0006417	regulation of translation	15/156	468/18723	8.91E-06	0.000119507	6.57E-05	UCN/HSPB1/TRAP1/DAPK1/MAPK3/PTK2B/PNPT1/APP/MAPK1/RPS3/MIR29B1/FOXO3/MIR21/CPEB2/SESN2	15
BP	GO:0001818	negative regulation of cytokine production	13/156	357/18723	9.49E-06	0.000126669	6.96E-05	KLF2/PRNP/IL10/AXL/TNFAIP3/BTK/GSTP1/MIR29B1/HMOX1/HGF/MIR21/EPX/SIRPA	13
BP	GO:0048010	vascular endothelial growth factor receptor signaling pathway	6/156	59/18723	9.51E-06	0.000126669	6.96E-05	PRKD1/AXL/HSPB1/PTK2B/ARNT/MT3	6
BP	GO:1903362	regulation of cellular protein catabolic process	11/156	255/18723	9.86E-06	0.000130858	7.19E-05	FBXW7/NUDT15/UBQLN1/MAPK9/TNFAIP3/PTK2B/MDM2/PRKN/BAG5/ATP13A2/ALAD	11
BP	GO:0034405	response to fluid shear stress	5/156	35/18723	9.99E-06	0.00013216	7.26E-05	PDGFRB/KLF2/ETS1/NOS3/PTK2B	5
BP	GO:0032635	interleukin-6 production	9/156	165/18723	1.02E-05	0.000132984	7.31E-05	KLF2/IL10/UCN/TNFAIP3/MAPK13/APP/HGF/HYAL2/SIRPA	9
BP	GO:0032675	regulation of interleukin-6 production	9/156	165/18723	1.02E-05	0.000132984	7.31E-05	KLF2/IL10/UCN/TNFAIP3/MAPK13/APP/HGF/HYAL2/SIRPA	9
BP	GO:0070664	negative regulation of leukocyte proliferation	7/156	90/18723	1.02E-05	0.000132984	7.31E-05	PAWR/PRNP/CASP3/IL10/TNFAIP3/BTK/GSTP1	7
BP	GO:1904705	regulation of vascular associated smooth muscle cell proliferation	7/156	90/18723	1.02E-05	0.000132984	7.31E-05	IL10/TPM1/GSTP1/MDM2/HMOX1/EDN1/MIR21	7
BP	GO:0071559	response to transforming growth factor beta	11/156	256/18723	1.02E-05	0.000132984	7.31E-05	PXN/SIRT1/CRK/PDGFD/PARP1/HDAC2/PTPRK/MIR29B1/EDN1/MIR21/HYAL2	11
BP	GO:0071222	cellular response to lipopolysaccharide	10/156	209/18723	1.03E-05	0.000133123	7.32E-05	ABL1/IL10/AXL/TNFAIP3/GSTP1/MAPK3/MAPK1/MAPK8/MIR21/SIRPA	10
BP	GO:1902905	positive regulation of supramolecular fiber organization	10/156	209/18723	1.03E-05	0.000133123	7.32E-05	ABL1/PXN/FER/TPM1/MAPT/PTK2B/MET/APP/RPS3/EDN1	10
BP	GO:1990874	vascular associated smooth muscle cell proliferation	7/156	91/18723	1.10E-05	0.000141237	7.76E-05	IL10/TPM1/GSTP1/MDM2/HMOX1/EDN1/MIR21	7
BP	GO:0043491	protein kinase B signaling	10/156	211/18723	1.12E-05	0.000143693	7.90E-05	SIRT1/AXL/AKR1C3/SETX/MET/MT3/MIR29B1/MIR21/SESN2/HYAL2	10
BP	GO:0090322	regulation of superoxide metabolic process	5/156	36/18723	1.15E-05	0.000147277	8.09E-05	MAPT/GSTP1/BMP7/MIR21/FBLN5	5
BP	GO:0071384	cellular response to corticosteroid stimulus	6/156	61/18723	1.16E-05	0.000147277	8.09E-05	FOXO1/AKR1C3/REST/GSTP1/FOXO3/EDN1	6
BP	GO:0032612	interleukin-1 production	8/156	128/18723	1.19E-05	0.000150792	8.29E-05	IL10/HDAC1/HSPB1/TNFAIP3/GSTP1/APP/HDAC2/SIRPA	8
BP	GO:0032652	regulation of interleukin-1 production	8/156	128/18723	1.19E-05	0.000150792	8.29E-05	IL10/HDAC1/HSPB1/TNFAIP3/GSTP1/APP/HDAC2/SIRPA	8
BP	GO:0070588	calcium ion transmembrane transport	12/156	312/18723	1.23E-05	0.000155003	8.52E-05	PRNP/ATP2A2/ABL1/FKBP1B/UBQLN1/SNCA/PRKD1/SLC8A1/PTK2B/ERO1A/MIR21/NOL3	12
BP	GO:0034101	erythrocyte homeostasis	8/156	129/18723	1.26E-05	0.000158219	8.69E-05	KLF2/CASP3/ETS1/AXL/ARNT/FOXO3/HMOX1/ERCC2	8
BP	GO:0033273	response to vitamin	7/156	93/18723	1.27E-05	0.000158219	8.69E-05	FKBP1B/GSTP1/MDM2/OGG1/BMP7/BECN1/ALAD	7
BP	GO:0097306	cellular response to alcohol	7/156	93/18723	1.27E-05	0.000158219	8.69E-05	TP53INP1/KLF2/AKR1C3/MDM2/PRKAA2/FOXO3/SLC23A2	7
BP	GO:0030889	negative regulation of B cell proliferation	4/156	18/18723	1.30E-05	0.000161311	8.86E-05	PAWR/CASP3/IL10/BTK	4
BP	GO:0043467	regulation of generation of precursor metabolites and energy	8/156	130/18723	1.33E-05	0.000165616	9.10E-05	BNIP3/CHCHD2/SNCA/TRAP1/PNPT1/APP/ARNT/PRKAA2	8
BP	GO:0051048	negative regulation of secretion	9/156	171/18723	1.35E-05	0.000167523	9.21E-05	FKBP1B/UCN/SNCA/HDAC1/REST/PRKN/MIR29B1/HMOX1/EDN1	9
BP	GO:0032868	response to insulin	11/156	264/18723	1.36E-05	0.00016823	9.24E-05	FOXO1/PTPRN/SIRT1/FER/IL10/SP1/UCP3/GSTP1/PARP1/CPEB2/SESN2	11
BP	GO:0009612	response to mechanical stimulus	10/156	216/18723	1.37E-05	0.000168793	9.28E-05	BNIP3/ENDOG/ETS1/UCN/SLC8A1/MAPK3/PTK2B/MAPK8/TXNIP/EDN1	10
BP	GO:2000756	regulation of peptidyl-lysine acetylation	6/156	63/18723	1.40E-05	0.000170908	9.39E-05	SIRT1/SNCA/HDAC1/MAPK3/HDAC2/PRKAA2	6
BP	GO:0010469	regulation of signaling receptor activity	9/156	173/18723	1.49E-05	0.000181502	9.97E-05	FBXW7/IL10/HDAC1/DAPK1/PTK2B/APP/HDAC2/IL18BP/EDN1	9
BP	GO:0007569	cell aging	8/156	132/18723	1.49E-05	0.000181603	9.98E-05	PAWR/ABL1/SIRT1/MAPK9/BCL2/PNPT1/MAPK8/MIR21	8
BP	GO:0046888	negative regulation of hormone secretion	6/156	64/18723	1.53E-05	0.000185511	0.000101943	FKBP1B/UCN/HDAC1/REST/PRKN/EDN1	6
BP	GO:2001020	regulation of response to DNA damage stimulus	10/156	219/18723	1.55E-05	0.000187218	0.000102881	MCL1/ABL1/SIRT1/BCL2/MAPT/PARP1/MDM2/OGG1/RPS3/ERCC8	10
BP	GO:0035728	response to hepatocyte growth factor	4/156	19/18723	1.63E-05	0.00019658	0.000108025	IL10/CRK/GCLM/HGF	4
BP	GO:0002683	negative regulation of immune system process	14/156	434/18723	1.67E-05	0.000200625	0.000110248	FBXW7/PAWR/PRNP/CASP3/FER/IL10/AXL/TNFAIP3/BTK/CRK/MICB/HMOX1/MIR21/STAT6	14
BP	GO:0071219	cellular response to molecule of bacterial origin	10/156	221/18723	1.67E-05	0.000200625	0.000110248	ABL1/IL10/AXL/TNFAIP3/GSTP1/MAPK3/MAPK1/MAPK8/MIR21/SIRPA	10
BP	GO:0048732	gland development	14/156	436/18723	1.76E-05	0.000210342	0.000115588	FBXW7/ABL1/ETS1/IL10/BCL2/TNFAIP3/MAPK3/MET/PNPT1/MAPK1/BMP7/HMOX1/HGF/STAT6	14
BP	GO:0006109	regulation of carbohydrate metabolic process	9/156	178/18723	1.87E-05	0.000222101	0.00012205	SIRT1/SNCA/PDK1/PTK2B/APP/PRKN/ARNT/PRKAA2/SESN2	9
BP	GO:0030099	myeloid cell differentiation	13/156	381/18723	1.89E-05	0.00022418	0.000123192	FBXW7/KLF2/RIPK1/CASP3/ETS1/SIRT1/PTK2B/APP/PARP1/ARNT/DHRS2/FOXO3/ERCC2	13
BP	GO:0003300	cardiac muscle hypertrophy	7/156	99/18723	1.91E-05	0.000225189	0.000123747	FOXO1/ATP2A2/PARP1/HDAC2/BECN1/EDN1/MIR21	7
BP	GO:0033209	tumor necrosis factor-mediated signaling pathway	7/156	99/18723	1.91E-05	0.000225189	0.000123747	RIPK1/TNFAIP3/GSTP1/PTK2B/PRKN/FOXO3/NOL3	7
BP	GO:0010950	positive regulation of endopeptidase activity	9/156	179/18723	1.95E-05	0.000229205	0.000125954	SIRT1/SNCA/DAPK1/REST/MAPT/ARL6IP5/RPS3/MIR29B1/MIR21	9
BP	GO:0045471	response to ethanol	8/156	137/18723	1.96E-05	0.000229205	0.000125954	TP53INP1/GSTP1/PTK2B/OGG1/HDAC2/CYP2E1/ALAD/SLC23A2	8
BP	GO:0071731	response to nitric oxide	4/156	20/18723	2.02E-05	0.000235922	0.000129645	FOXO1/CRK/MT3/MMP3	4
BP	GO:2000757	negative regulation of peptidyl-lysine acetylation	4/156	20/18723	2.02E-05	0.000235922	0.000129645	SIRT1/SNCA/HDAC1/HDAC2	4
BP	GO:1903829	positive regulation of cellular protein localization	11/156	276/18723	2.06E-05	0.000239506	0.000131614	FBXW7/PRNP/PRKD1/MAPT/PARP1/MAPK1/PRKN/MAPK8/PRKAA2/SESN2/HYAL2	11
BP	GO:0070371	ERK1 and ERK2 cascade	12/156	330/18723	2.14E-05	0.000248245	0.000136417	PDGFRB/FBXW7/ABL1/GSTP1/MAPK3/PTK2B/PDGFD/APP/MAPK1/MT3/MIR21/SIRPA	12
BP	GO:0042698	ovulation cycle	6/156	68/18723	2.17E-05	0.000250727	0.000137781	PTPRN/CASP3/ETS1/SIRT1/AXL/FOXO3	6
BP	GO:0014897	striated muscle hypertrophy	7/156	102/18723	2.32E-05	0.00026697	0.000146706	FOXO1/ATP2A2/PARP1/HDAC2/BECN1/EDN1/MIR21	7
BP	GO:0010939	regulation of necrotic cell death	5/156	42/18723	2.50E-05	0.000286629	0.00015751	BNIP3/RIPK1/UCN/MT3/NOL3	5
BP	GO:0050729	positive regulation of inflammatory response	8/156	142/18723	2.53E-05	0.000289887	0.0001593	RIPK1/ETS1/SNCA/BTK/MAPK13/APP/MIR21/HYAL2	8
BP	GO:0014896	muscle hypertrophy	7/156	104/18723	2.63E-05	0.000299256	0.000164448	FOXO1/ATP2A2/PARP1/HDAC2/BECN1/EDN1/MIR21	7
BP	GO:0048661	positive regulation of smooth muscle cell proliferation	7/156	104/18723	2.63E-05	0.000299256	0.000164448	PDGFRB/IL10/PDGFD/MDM2/HMOX1/EDN1/MIR21	7
BP	GO:0010821	regulation of mitochondrion organization	8/156	144/18723	2.80E-05	0.00031774	0.000174606	BNIP3/FBXW7/MAPT/PRKN/MAPK8/ATP13A2/HGF/NOL3	8
BP	GO:0007346	regulation of mitotic cell cycle	14/156	457/18723	2.96E-05	0.000334365	0.000183741	PDGFRB/ABL1/SIRT1/IL10/HYAL1/BCL2/APP/MDM2/BMP7/ERCC3/MIR29B1/EDN1/MIR21/ERCC2	14
BP	GO:0071868	cellular response to monoamine stimulus	7/156	107/18723	3.16E-05	0.000355519	0.000195366	ABL1/SNCA/MAPK3/APP/MAPK1/PRKN/HDAC2	7
BP	GO:0071870	cellular response to catecholamine stimulus	7/156	107/18723	3.16E-05	0.000355519	0.000195366	ABL1/SNCA/MAPK3/APP/MAPK1/PRKN/HDAC2	7
BP	GO:0010212	response to ionizing radiation	8/156	148/18723	3.41E-05	0.000381104	0.000209425	CASP3/SIRT1/BCL2/PARP1/MDM2/NET1/MIR21/ALAD	8
BP	GO:0014074	response to purine-containing compound	8/156	148/18723	3.41E-05	0.000381104	0.000209425	PTPRN/LDHA/HDAC1/SLC8A1/PTK2B/PNPT1/APP/HDAC2	8
BP	GO:2000273	positive regulation of signaling receptor activity	5/156	45/18723	3.52E-05	0.000391671	0.000215232	FBXW7/IL10/HDAC1/HDAC2/EDN1	5
BP	GO:0036119	response to platelet-derived growth factor	4/156	23/18723	3.63E-05	0.000400806	0.000220252	PDGFRB/FER/HYAL1/PDGFD	4
BP	GO:0051882	mitochondrial depolarization	4/156	23/18723	3.63E-05	0.000400806	0.000220252	ABL1/BCL2/PARP1/GCLM	4
BP	GO:0060547	negative regulation of necrotic cell death	4/156	23/18723	3.63E-05	0.000400806	0.000220252	RIPK1/UCN/MT3/NOL3	4
BP	GO:1903320	regulation of protein modification by small protein conjugation or removal	10/156	242/18723	3.64E-05	0.000401067	0.000220396	FBXW7/ABL1/UBQLN1/MAPK9/TNFAIP3/PRKN/BAG5/RPS3/PPIA/ARNT	10
BP	GO:0010959	regulation of metal ion transport	13/156	406/18723	3.66E-05	0.000401513	0.000220641	PDGFRB/PRNP/ABL1/FKBP1B/UBQLN1/UCN/SNCA/PRKD1/BCL2/SLC8A1/PTK2B/MIR29B1/MIR21	13
BP	GO:1901654	response to ketone	9/156	194/18723	3.68E-05	0.000402727	0.000221308	FOXO1/KLF2/SIRT1/AKR1C3/PARP1/TXNIP/PRKAA2/FOXO3/EDN1	9
BP	GO:0043627	response to estrogen	6/156	75/18723	3.81E-05	0.00041574	0.000228459	PDGFRB/PTPRN/LDHA/MAPK1/MDM2/HMOX1	6
BP	GO:0001974	blood vessel remodeling	5/156	46/18723	3.92E-05	0.000426522	0.000234384	NOS3/AXL/MDM2/MIR29B1/NOL3	5
BP	GO:0071867	response to monoamine	7/156	111/18723	4.01E-05	0.00043375	0.000238356	ABL1/SNCA/MAPK3/APP/MAPK1/PRKN/HDAC2	7
BP	GO:0071869	response to catecholamine	7/156	111/18723	4.01E-05	0.00043375	0.000238356	ABL1/SNCA/MAPK3/APP/MAPK1/PRKN/HDAC2	7
BP	GO:0006809	nitric oxide biosynthetic process	6/156	76/18723	4.11E-05	0.00044072	0.000242186	KLF2/NOS3/IL10/PTK2B/EDN1/SIRPA	6
BP	GO:0014823	response to activity	6/156	76/18723	4.11E-05	0.00044072	0.000242186	IL10/UCP3/GCLM/PRKAA2/EDN1/ALAD	6
BP	GO:0031100	animal organ regeneration	6/156	76/18723	4.11E-05	0.00044072	0.000242186	IL10/AXL/GSTP1/PNPT1/HMOX1/HGF	6
BP	GO:1901222	regulation of NIK/NF-kappaB signaling	7/156	112/18723	4.24E-05	0.000454305	0.000249651	APP/BMP7/RPS3/MIR29B1/EDN1/MIR21/NOL3	7
BP	GO:0038095	Fc-epsilon receptor signaling pathway	4/156	24/18723	4.33E-05	0.000458394	0.000251898	FER/MAPK9/BTK/MAPK8	4
BP	GO:0071294	cellular response to zinc ion	4/156	24/18723	4.33E-05	0.000458394	0.000251898	PARP1/MT3/ATP13A2/MTF1	4
BP	GO:1901984	negative regulation of protein acetylation	4/156	24/18723	4.33E-05	0.000458394	0.000251898	SIRT1/SNCA/HDAC1/HDAC2	4
BP	GO:0043618	regulation of transcription from RNA polymerase II promoter in response to stress	5/156	47/18723	4.36E-05	0.000458394	0.000251898	KLF2/ARNT/MT3/HMOX1/SESN2	5
BP	GO:0046677	response to antibiotic	5/156	47/18723	4.36E-05	0.000458394	0.000251898	ENDOG/CASP3/HYAL1/MDM2/HYAL2	5
BP	GO:0050798	activated T cell proliferation	5/156	47/18723	4.36E-05	0.000458394	0.000251898	PRNP/ABL1/CASP3/RPS3/MIR21	5
BP	GO:1901983	regulation of protein acetylation	6/156	77/18723	4.42E-05	0.000464243	0.000255112	SIRT1/SNCA/HDAC1/MAPK3/HDAC2/PRKAA2	6
BP	GO:1904062	regulation of cation transmembrane transport	12/156	357/18723	4.61E-05	0.000483049	0.000265447	PRNP/ABL1/FKBP1B/UBQLN1/SNCA/PRKD1/DAPK1/SLC8A1/PTK2B/APP/MIR29B1/MIR21	12
BP	GO:0043122	regulation of I-kappaB kinase/NF-kappaB signaling	10/156	249/18723	4.63E-05	0.000483763	0.000265839	RIPK1/ABL1/SIRT1/HDAC1/PRKD1/HSPB1/TNFAIP3/GSTP1/PRKN/HMOX1	10
BP	GO:0090559	regulation of membrane permeability	6/156	78/18723	4.76E-05	0.000495406	0.000272237	BNIP3/BCL2/MAPK8/MT3/MIR29B1/NOL3	6
BP	GO:0042149	cellular response to glucose starvation	5/156	48/18723	4.83E-05	0.000499991	0.000274757	BCL2/BECN1/PRKAA2/FOXO3/SESN2	5
BP	GO:0090311	regulation of protein deacetylation	5/156	48/18723	4.83E-05	0.000499991	0.000274757	UCN/PRKD1/MAPT/MAPK8/PRKAA2	5
BP	GO:0035051	cardiocyte differentiation	8/156	156/18723	4.96E-05	0.000512504	0.000281633	PDGFRB/SLC8A1/REST/MAPK3/MAPK1/BMP7/EDN1/MIR21	8
BP	GO:0019722	calcium-mediated signaling	9/156	202/18723	5.04E-05	0.000518949	0.000285174	PRNP/ATP2A2/FKBP1B/SLC8A1/BTK/MAPT/PTK2B/MCTP1/EDN1	9
BP	GO:0014068	positive regulation of phosphatidylinositol 3-kinase signaling	6/156	79/18723	5.12E-05	0.000522771	0.000287275	PDGFRB/SIRT1/PDGFD/BECN1/HGF/MIR21	6
BP	GO:0051279	regulation of release of sequestered calcium ion into cytosol	6/156	79/18723	5.12E-05	0.000522771	0.000287275	ABL1/FKBP1B/SNCA/PRKD1/SLC8A1/PTK2B	6
BP	GO:0035902	response to immobilization stress	4/156	25/18723	5.12E-05	0.000522771	0.000287275	SLC8A1/PTK2B/MDM2/FOXO3	4
BP	GO:0002262	myeloid cell homeostasis	8/156	157/18723	5.19E-05	0.00052627	0.000289198	KLF2/CASP3/ETS1/AXL/ARNT/FOXO3/HMOX1/ERCC2	8
BP	GO:0051017	actin filament bundle assembly	8/156	157/18723	5.19E-05	0.00052627	0.000289198	PAWR/ABL1/PXN/TPM1/PTK2B/MET/PRKN/MIR21	8
BP	GO:0051250	negative regulation of lymphocyte activation	8/156	157/18723	5.19E-05	0.00052627	0.000289198	PAWR/PRNP/CASP3/IL10/AXL/TNFAIP3/BTK/MIR21	8
BP	GO:0010823	negative regulation of mitochondrion organization	5/156	49/18723	5.34E-05	0.000539886	0.00029668	BNIP3/MAPT/PRKN/HGF/NOL3	5
BP	GO:0042060	wound healing	13/156	422/18723	5.43E-05	0.000547529	0.00030088	PDGFRB/CASP3/ETS1/NOS3/TOR1A/TPM1/AXL/HSPB1/TNFAIP3/CRK/PPIA/HMOX1/EDN1	13
BP	GO:0006839	mitochondrial transport	10/156	254/18723	5.48E-05	0.000550596	0.000302566	BNIP3/FBXW7/BCL2/SLC25A24/UCP3/PNPT1/PRKN/MAPK8/MIR29B1/NOL3	10
BP	GO:0070372	regulation of ERK1 and ERK2 cascade	11/156	309/18723	5.77E-05	0.000578807	0.000318068	PDGFRB/FBXW7/ABL1/GSTP1/MAPK3/PTK2B/PDGFD/APP/MT3/MIR21/SIRPA	11
BP	GO:0000422	autophagy of mitochondrion	6/156	81/18723	5.89E-05	0.000585006	0.000321474	BNIP3/FBXW7/PRKN/MAP1LC3A/BECN1/ATP13A2	6
BP	GO:0046209	nitric oxide metabolic process	6/156	81/18723	5.89E-05	0.000585006	0.000321474	KLF2/NOS3/IL10/PTK2B/EDN1/SIRPA	6
BP	GO:0061726	mitochondrion disassembly	6/156	81/18723	5.89E-05	0.000585006	0.000321474	BNIP3/FBXW7/PRKN/MAP1LC3A/BECN1/ATP13A2	6
BP	GO:0038093	Fc receptor signaling pathway	5/156	50/18723	5.90E-05	0.000585006	0.000321474	ABL1/FER/MAPK9/BTK/MAPK8	5
BP	GO:0051101	regulation of DNA binding	7/156	118/18723	5.93E-05	0.00058643	0.000322257	FBXW7/PARP1/PRKN/HDAC2/MAPK8/HMOX1/ERCC2	7
BP	GO:0009117	nucleotide metabolic process	14/156	489/18723	6.15E-05	0.000607123	0.000333628	NUDT15/LDHA/NOS3/SNCA/PDK1/NUDT2/NME5/APP/PARP1/MAPK1/OGG1/NAPRT/ARNT/PRKAA2	14
BP	GO:0061572	actin filament bundle organization	8/156	161/18723	6.20E-05	0.00061083	0.000335665	PAWR/ABL1/PXN/TPM1/PTK2B/MET/PRKN/MIR21	8
BP	GO:0019932	second-messenger-mediated signaling	11/156	312/18723	6.30E-05	0.000618221	0.000339727	PRNP/ATP2A2/FKBP1B/NOS3/UCN/SLC8A1/BTK/MAPT/PTK2B/MCTP1/EDN1	11
BP	GO:2001057	reactive nitrogen species metabolic process	6/156	82/18723	6.31E-05	0.000618299	0.00033977	KLF2/NOS3/IL10/PTK2B/EDN1/SIRPA	6
BP	GO:0034765	regulation of ion transmembrane transport	14/156	491/18723	6.43E-05	0.000627694	0.000344933	PRNP/RIPK1/ABL1/FKBP1B/UBQLN1/SNCA/PRKD1/DAPK1/SLC8A1/PTK2B/APP/ARL6IP5/MIR29B1/MIR21	14
BP	GO:0032873	negative regulation of stress-activated MAPK cascade	5/156	51/18723	6.49E-05	0.000629155	0.000345736	FOXO1/GSTP1/PRKN/PPIA/SIRPA	5
BP	GO:0070303	negative regulation of stress-activated protein kinase signaling cascade	5/156	51/18723	6.49E-05	0.000629155	0.000345736	FOXO1/GSTP1/PRKN/PPIA/SIRPA	5
BP	GO:0006283	transcription-coupled nucleotide-excision repair	3/156	10/18723	6.52E-05	0.000629155	0.000345736	ERCC3/ERCC2/ERCC8	3
BP	GO:0032025	response to cobalt ion	3/156	10/18723	6.52E-05	0.000629155	0.000345736	BNIP3/CASP3/ALAD	3
BP	GO:2000121	regulation of removal of superoxide radicals	3/156	10/18723	6.52E-05	0.000629155	0.000345736	BMP7/MIR21/FBLN5	3
BP	GO:0051899	membrane depolarization	6/156	83/18723	6.76E-05	0.000650236	0.00035732	ABL1/BCL2/SLC8A1/PARP1/GCLM/EDN1	6
BP	GO:0002685	regulation of leukocyte migration	9/156	210/18723	6.80E-05	0.000651326	0.000357919	CRK/MAPK3/PTK2B/PDGFD/APP/MAPK1/HMOX1/EDN1/ZNF580	9
BP	GO:0031396	regulation of protein ubiquitination	9/156	210/18723	6.80E-05	0.000651326	0.000357919	FBXW7/ABL1/UBQLN1/MAPK9/TNFAIP3/PRKN/BAG5/RPS3/PPIA	9
BP	GO:0002768	immune response-regulating cell surface receptor signaling pathway	11/156	315/18723	6.86E-05	0.000654946	0.000359908	PAWR/PRNP/ABL1/FER/MAPK9/BCL2/BTK/MAPK1/MAPK8/RPS3/MICB	11
BP	GO:1904019	epithelial cell apoptotic process	7/156	121/18723	6.95E-05	0.000662059	0.000363817	ABL1/IL10/HDAC1/AKR1C3/TNFAIP3/FOXO3/HMOX1	7
BP	GO:0010466	negative regulation of peptidase activity	10/156	262/18723	7.10E-05	0.000674229	0.000370504	PRNP/SNCA/APP/MDM2/DHCR24/MT3/PRDX5/MIR29B1/HGF/NOL3	10
BP	GO:0006753	nucleoside phosphate metabolic process	14/156	497/18723	7.31E-05	0.000692479	0.000380533	NUDT15/LDHA/NOS3/SNCA/PDK1/NUDT2/NME5/APP/PARP1/MAPK1/OGG1/NAPRT/ARNT/PRKAA2	14
BP	GO:0043588	skin development	10/156	263/18723	7.32E-05	0.000692479	0.000380533	CASP3/HDAC1/BCL2/AKR1C3/MACROH2A1/MET/HDAC2/TXNIP/DHCR24/ERCC2	10
BP	GO:0050730	regulation of peptidyl-tyrosine phosphorylation	10/156	264/18723	7.56E-05	0.000712894	0.000391752	FBXW7/PRNP/ABL1/HDAC1/PTK2B/PDGFD/APP/HDAC2/HGF/HYAL2	10
BP	GO:0007204	positive regulation of cytosolic calcium ion concentration	11/156	319/18723	7.68E-05	0.000721957	0.000396733	PRNP/ABL1/FKBP1B/SNCA/PRKD1/BCL2/SLC8A1/PTK2B/ERO1A/EDN1/NOL3	11
BP	GO:0030307	positive regulation of cell growth	8/156	166/18723	7.69E-05	0.000721957	0.000396733	HYAL1/UCN/BCL2/MAPT/PTK2B/PRKN/EDN1/SLC23A2	8
BP	GO:0043620	regulation of DNA-templated transcription in response to stress	5/156	53/18723	7.83E-05	0.000732696	0.000402634	KLF2/ARNT/MT3/HMOX1/SESN2	5
BP	GO:0007254	JNK cascade	8/156	167/18723	8.02E-05	0.000747471	0.000410753	RIPK1/MAPK9/GSTP1/PTK2B/APP/PRKN/MAPK8/SIRPA	8
BP	GO:1903034	regulation of response to wounding	8/156	167/18723	8.02E-05	0.000747471	0.000410753	FKBP1B/NOS3/IL10/TNFAIP3/CRK/STK24/EDN1/MIR21	8
BP	GO:0070374	positive regulation of ERK1 and ERK2 cascade	9/156	217/18723	8.75E-05	0.000813034	0.000446781	PDGFRB/FBXW7/ABL1/MAPK3/PTK2B/PDGFD/APP/MT3/MIR21	9
BP	GO:0033197	response to vitamin E	3/156	11/18723	8.91E-05	0.000822326	0.000451888	FKBP1B/BECN1/ALAD	3
BP	GO:0070933	histone H4 deacetylation	3/156	11/18723	8.91E-05	0.000822326	0.000451888	HDAC1/REST/HDAC2	3
BP	GO:0072110	glomerular mesangial cell proliferation	3/156	11/18723	8.91E-05	0.000822326	0.000451888	PDGFRB/PDGFD/BMP7	3
BP	GO:0010975	regulation of neuron projection development	13/156	445/18723	9.28E-05	0.000854048	0.000469319	FKBP1B/PRKD1/MAPT/SETX/CRK/PTK2B/MDM2/BMP7/HDAC2/STK24/BAG5/MT3/HGF	13
BP	GO:0031113	regulation of microtubule polymerization	5/156	55/18723	9.36E-05	0.0008595	0.000472315	ABL1/SNCA/MAPT/MET/RPS3	5
BP	GO:0048469	cell maturation	8/156	171/18723	9.47E-05	0.000867087	0.000476485	KLF2/BCL2/AXL/BTK/PTK2B/APP/FOXO3/ERCC2	8
BP	GO:0051235	maintenance of location	11/156	327/18723	9.56E-05	0.000873914	0.000480236	FBXW7/ABL1/FKBP1B/SIRT1/IL10/SNCA/PRKD1/SLC8A1/PTK2B/ERO1A/NOL3	11
BP	GO:0001678	cellular glucose homeostasis	8/156	172/18723	9.86E-05	0.000898724	0.00049387	FOXO1/PTPRN/ENDOG/FKBP1B/SIRT1/GCLM/PRKAA2/FOXO3	8
BP	GO:1903050	regulation of proteolysis involved in cellular protein catabolic process	9/156	221/18723	0.000100569	0.000914478	0.000502527	FBXW7/NUDT15/UBQLN1/MAPK9/PTK2B/MDM2/PRKN/BAG5/ALAD	9
BP	GO:0071385	cellular response to glucocorticoid stimulus	5/156	56/18723	0.000102113	0.000924108	0.000507819	FOXO1/REST/GSTP1/FOXO3/EDN1	5
BP	GO:1904645	response to amyloid-beta	5/156	56/18723	0.000102113	0.000924108	0.000507819	PRNP/APP/PARP1/FOXO3/MMP3	5
BP	GO:0048638	regulation of developmental growth	11/156	330/18723	0.000103689	0.000936146	0.000514434	ABL1/ATRN/BCL2/MAPT/APP/MAPK1/PRKN/MT3/MIR29B1/EDN1/SLC23A2	11
BP	GO:0043280	positive regulation of cysteine-type endopeptidase activity involved in apoptotic process	7/156	129/18723	0.000104095	0.000937592	0.000515229	SIRT1/SNCA/DAPK1/REST/MAPT/ARL6IP5/RPS3	7
BP	GO:0019216	regulation of lipid metabolic process	11/156	331/18723	0.000106494	0.000956937	0.000525859	PDGFRB/FBXW7/SIRT1/SNCA/PRKD1/PDK1/AKR1C3/REST/MACROH2A1/PTK2B/MIR29B1	11
BP	GO:0002274	myeloid leukocyte activation	9/156	223/18723	0.000107698	0.000965484	0.000530556	FER/IL10/SNCA/BTK/MAPT/APP/DHRS2/HMOX1/HYAL2	9
BP	GO:0007548	sex differentiation	10/156	276/18723	0.000109128	0.000976002	0.000536336	PDGFRB/PTPRN/NUDT1/CASP3/SIRT1/BCL2/AXL/AKR1C3/DHCR24/FOXO3	10
BP	GO:0022898	regulation of transmembrane transporter activity	10/156	278/18723	0.000115789	0.001030736	0.000566414	PRNP/RIPK1/FKBP1B/UBQLN1/SNCA/BCL2/DAPK1/PTK2B/APP/MIR29B1	10
BP	GO:0031349	positive regulation of defense response	10/156	278/18723	0.000115789	0.001030736	0.000566414	RIPK1/ETS1/UCN/SNCA/BTK/MAPK13/MAPK3/APP/MIR21/HYAL2	10
BP	GO:0000012	single strand break repair	3/156	12/18723	0.000118126	0.001037005	0.000569859	SIRT1/PARP1/ERCC8	3
BP	GO:0051583	dopamine uptake involved in synaptic transmission	3/156	12/18723	0.000118126	0.001037005	0.000569859	TOR1A/SNCA/PRKN	3
BP	GO:0051934	catecholamine uptake involved in synaptic transmission	3/156	12/18723	0.000118126	0.001037005	0.000569859	TOR1A/SNCA/PRKN	3
BP	GO:0061307	cardiac neural crest cell differentiation involved in heart development	3/156	12/18723	0.000118126	0.001037005	0.000569859	MAPK3/MAPK1/BMP7	3
BP	GO:0061308	cardiac neural crest cell development involved in heart development	3/156	12/18723	0.000118126	0.001037005	0.000569859	MAPK3/MAPK1/BMP7	3
BP	GO:0071287	cellular response to manganese ion	3/156	12/18723	0.000118126	0.001037005	0.000569859	APP/PRKN/ATP13A2	3
BP	GO:0051495	positive regulation of cytoskeleton organization	9/156	226/18723	0.000119185	0.001043893	0.000573644	ABL1/PXN/FER/TPM1/MAPT/PTK2B/MET/RPS3/EDN1	9
BP	GO:0043405	regulation of MAP kinase activity	8/156	177/18723	0.000120311	0.001051339	0.000577735	PDGFRB/GSTP1/PTK2B/PDGFD/BMP7/RPS3/EDN1/HYAL2	8
BP	GO:0010043	response to zinc ion	5/156	58/18723	0.000120863	0.001051339	0.000577735	PARP1/MT3/ATP13A2/ALAD/MTF1	5
BP	GO:0043525	positive regulation of neuron apoptotic process	5/156	58/18723	0.000120863	0.001051339	0.000577735	FBXW7/MCL1/PRNP/CASP3/FOXO3	5
BP	GO:0001782	B cell homeostasis	4/156	31/18723	0.000122446	0.001060268	0.000582642	ABL1/CASP3/BCL2/TNFAIP3	4
BP	GO:1902042	negative regulation of extrinsic apoptotic signaling pathway via death domain receptors	4/156	31/18723	0.000122446	0.001060268	0.000582642	NOS3/TNFAIP3/HMOX1/HGF	4
BP	GO:0032970	regulation of actin filament-based process	12/156	397/18723	0.000126521	0.00109307	0.000600668	PDGFRB/ATP2A2/ABL1/PXN/FER/TPM1/CRK/PTK2B/MET/PRKN/EDN1/MIR21	12
BP	GO:0051591	response to cAMP	6/156	93/18723	0.000127469	0.001096291	0.000602438	PTPRN/LDHA/SLC8A1/PTK2B/PNPT1/APP	6
BP	GO:0090398	cellular senescence	6/156	93/18723	0.000127469	0.001096291	0.000602438	PAWR/ABL1/SIRT1/MAPK9/PNPT1/MAPK8	6
BP	GO:0001936	regulation of endothelial cell proliferation	8/156	179/18723	0.000130035	0.001115837	0.000613178	SIRT1/IL10/PRKD1/SP1/ARNT/HMOX1/MIR21/ZNF580	8
BP	GO:0001836	release of cytochrome c from mitochondria	5/156	59/18723	0.000131173	0.001119676	0.000615288	BNIP3/BCL2/PRKN/HGF/NOL3	5
BP	GO:0051353	positive regulation of oxidoreductase activity	5/156	59/18723	0.000131173	0.001119676	0.000615288	ABL1/SNCA/PTK2B/CCS/EDN1	5
BP	GO:0006790	sulfur compound metabolic process	11/156	339/18723	0.000131364	0.001119676	0.000615288	HYAL1/SNCA/SP1/PDK1/MSRA/GSS/GSTP1/GLRX2/ARL6IP5/GCLM/MIR21	11
BP	GO:0033157	regulation of intracellular protein transport	9/156	229/18723	0.00013168	0.001119866	0.000615393	FBXW7/PRNP/PRKD1/MAPK1/MDM2/PRKN/MAPK8/ATP13A2/HYAL2	9
BP	GO:0032147	activation of protein kinase activity	7/156	134/18723	0.000132046	0.001120476	0.000615728	PRNP/ABL1/UCN/PTK2B/PPIA/MT3/MIR21	7
BP	GO:0002687	positive regulation of leukocyte migration	7/156	135/18723	0.000138306	0.00117099	0.000643487	MAPK3/PTK2B/PDGFD/APP/MAPK1/EDN1/ZNF580	7
BP	GO:0006289	nucleotide-excision repair	5/156	60/18723	0.000142144	0.001200818	0.000659878	SIRT1/OGG1/ERCC3/ERCC2/ERCC8	5
BP	GO:0042982	amyloid precursor protein metabolic process	6/156	95/18723	0.000143368	0.001208479	0.000664088	PAWR/PRNP/CASP3/SP1/DHCR24/MIR29B1	6
BP	GO:1901655	cellular response to ketone	6/156	96/18723	0.000151886	0.001266893	0.000696187	FOXO1/KLF2/SIRT1/AKR1C3/PRKAA2/FOXO3	6
BP	GO:1904035	regulation of epithelial cell apoptotic process	6/156	96/18723	0.000151886	0.001266893	0.000696187	ABL1/HDAC1/AKR1C3/TNFAIP3/FOXO3/HMOX1	6
BP	GO:0009650	UV protection	3/156	13/18723	0.000152626	0.001266893	0.000696187	SCARA3/ERCC3/ERCC2	3
BP	GO:0010917	negative regulation of mitochondrial membrane potential	3/156	13/18723	0.000152626	0.001266893	0.000696187	BNIP3/MAPT/ARL6IP5	3
BP	GO:0014745	negative regulation of muscle adaptation	3/156	13/18723	0.000152626	0.001266893	0.000696187	FOXO1/NOS3/NOL3	3
BP	GO:0032042	mitochondrial DNA metabolic process	3/156	13/18723	0.000152626	0.001266893	0.000696187	PARP1/MPV17/SESN2	3
BP	GO:1900272	negative regulation of long-term synaptic potentiation	3/156	13/18723	0.000152626	0.001266893	0.000696187	PRNP/ABL1/APP	3
BP	GO:0090342	regulation of cell aging	5/156	61/18723	0.000153804	0.001273895	0.000700035	PAWR/ABL1/SIRT1/PNPT1/MIR21	5
BP	GO:0046651	lymphocyte proliferation	10/156	288/18723	0.000154493	0.001276829	0.000701647	PAWR/PRNP/ABL1/CASP3/FKBP1B/IL10/BCL2/BTK/RPS3/MIR21	10
BP	GO:0045920	negative regulation of exocytosis	4/156	33/18723	0.000157191	0.001290726	0.000709284	SNCA/REST/PRKN/HMOX1	4
BP	GO:0046685	response to arsenic-containing substance	4/156	33/18723	0.000157191	0.001290726	0.000709284	MAPK13/HMOX1/CPEB2/ALAD	4
BP	GO:1903146	regulation of autophagy of mitochondrion	4/156	33/18723	0.000157191	0.001290726	0.000709284	BNIP3/FBXW7/PRKN/ATP13A2	4
BP	GO:0055076	transition metal ion homeostasis	7/156	138/18723	0.000158546	0.001299055	0.000713861	PRNP/APP/PRKN/MT3/ATP13A2/HMOX1/HYAL2	7
BP	GO:0001503	ossification	12/156	408/18723	0.000163143	0.001330382	0.000731076	PRKD1/BCL2/SLC8A1/REST/MAPK3/PTK2B/MAPK1/BMP7/MIR29B1/HGF/MIR21/ERCC2	12
BP	GO:0043433	negative regulation of DNA-binding transcription factor activity	8/156	185/18723	0.000163176	0.001330382	0.000731076	PRNP/SIRT1/IL10/TNFAIP3/BMP7/HDAC2/HMOX1/MIR21	8
BP	GO:0034504	protein localization to nucleus	10/156	290/18723	0.000163417	0.001330382	0.000731076	TOR1A/PRKD1/PARP1/MAPK1/MDM2/BMP7/TXNIP/ATP13A2/SESN2/HYAL2	10
BP	GO:0010639	negative regulation of organelle organization	11/156	348/18723	0.000165103	0.001338577	0.000735579	BNIP3/SNCA/MAPT/MET/PARP1/PRKN/BMP7/BECN1/HGF/MIR21/NOL3	11
BP	GO:0048762	mesenchymal cell differentiation	9/156	236/18723	0.000165151	0.001338577	0.000735579	BCL2/MAPK3/MAPK1/BMP7/HDAC2/MIR29B1/HGF/EDN1/MIR21	9
BP	GO:0032835	glomerulus development	5/156	62/18723	0.00016618	0.001338577	0.000735579	PDGFRB/BCL2/PDGFD/BMP7/MPV17	5
BP	GO:0045428	regulation of nitric oxide biosynthetic process	5/156	62/18723	0.00016618	0.001338577	0.000735579	KLF2/IL10/PTK2B/EDN1/SIRPA	5
BP	GO:0070265	necrotic cell death	5/156	62/18723	0.00016618	0.001338577	0.000735579	BNIP3/RIPK1/UCN/MT3/NOL3	5
BP	GO:0032943	mononuclear cell proliferation	10/156	291/18723	0.00016804	0.001350697	0.00074224	PAWR/PRNP/ABL1/CASP3/FKBP1B/IL10/BCL2/BTK/RPS3/MIR21	10
BP	GO:0032642	regulation of chemokine production	6/156	98/18723	0.00017012	0.001364545	0.000749849	IL10/HDAC1/GSTP1/APP/HMOX1/SIRPA	6
BP	GO:0061136	regulation of proteasomal protein catabolic process	8/156	187/18723	0.000175658	0.001406003	0.000772631	FBXW7/NUDT15/UBQLN1/MAPK9/MDM2/PRKN/BAG5/ALAD	8
BP	GO:0046902	regulation of mitochondrial membrane permeability	5/156	63/18723	0.000179304	0.001424704	0.000782908	BNIP3/BCL2/MAPK8/MIR29B1/NOL3	5
BP	GO:0008630	intrinsic apoptotic signaling pathway in response to DNA damage	6/156	99/18723	0.000179864	0.001424704	0.000782908	MCL1/ABL1/SIRT1/BCL2/RPS3/HMOX1	6
BP	GO:0032602	chemokine production	6/156	99/18723	0.000179864	0.001424704	0.000782908	IL10/HDAC1/GSTP1/APP/HMOX1/SIRPA	6
BP	GO:0042100	B cell proliferation	6/156	99/18723	0.000179864	0.001424704	0.000782908	PAWR/ABL1/CASP3/IL10/BCL2/BTK	6
BP	GO:0060291	long-term synaptic potentiation	6/156	99/18723	0.000179864	0.001424704	0.000782908	PRNP/ABL1/SNCA/PTK2B/APP/MAPK1	6
BP	GO:0035296	regulation of tube diameter	7/156	141/18723	0.000181121	0.001428722	0.000785116	KLF2/NOS3/UCN/SLC8A1/GCLM/EDN1/MIR21	7
BP	GO:0097746	blood vessel diameter maintenance	7/156	141/18723	0.000181121	0.001428722	0.000785116	KLF2/NOS3/UCN/SLC8A1/GCLM/EDN1/MIR21	7
BP	GO:0051480	regulation of cytosolic calcium ion concentration	11/156	353/18723	0.000186844	0.001470816	0.000808248	PRNP/ABL1/FKBP1B/SNCA/PRKD1/BCL2/SLC8A1/PTK2B/ERO1A/EDN1/NOL3	11
BP	GO:0035150	regulation of tube size	7/156	142/18723	0.000189199	0.001486286	0.000816749	KLF2/NOS3/UCN/SLC8A1/GCLM/EDN1/MIR21	7
BP	GO:0110020	regulation of actomyosin structure organization	6/156	100/18723	0.000190044	0.001489849	0.000818707	ABL1/PXN/TPM1/MET/EDN1/MIR21	6
BP	GO:0045837	negative regulation of membrane potential	3/156	14/18723	0.000193065	0.001496146	0.000822167	BNIP3/MAPT/ARL6IP5	3
BP	GO:1900037	regulation of cellular response to hypoxia	3/156	14/18723	0.000193065	0.001496146	0.000822167	CHCHD2/MIR21/NOL3	3
BP	GO:0006749	glutathione metabolic process	5/156	64/18723	0.000193203	0.001496146	0.000822167	GSS/GSTP1/GLRX2/ARL6IP5/GCLM	5
BP	GO:0030888	regulation of B cell proliferation	5/156	64/18723	0.000193203	0.001496146	0.000822167	PAWR/CASP3/IL10/BCL2/BTK	5
BP	GO:0070542	response to fatty acid	5/156	64/18723	0.000193203	0.001496146	0.000822167	FOXO1/AKR1C3/FOXO3/EDN1/ALAD	5
BP	GO:0080164	regulation of nitric oxide metabolic process	5/156	64/18723	0.000193203	0.001496146	0.000822167	KLF2/IL10/PTK2B/EDN1/SIRPA	5
BP	GO:0072521	purine-containing compound metabolic process	12/156	416/18723	0.000195169	0.001508302	0.000828847	NUDT15/NUDT1/LDHA/NOS3/SNCA/PDK1/NUDT2/NME5/APP/PARP1/ARNT/PRKAA2	12
BP	GO:0038061	NIK/NF-kappaB signaling	7/156	143/18723	0.000197566	0.001523735	0.000837328	APP/BMP7/RPS3/MIR29B1/EDN1/MIR21/NOL3	7
BP	GO:0014065	phosphatidylinositol 3-kinase signaling	7/156	144/18723	0.000206228	0.001584134	0.000870519	PDGFRB/SIRT1/PDGFD/BECN1/HGF/EDN1/MIR21	7
BP	GO:0033135	regulation of peptidyl-serine phosphorylation	7/156	144/18723	0.000206228	0.001584134	0.000870519	UCN/SNCA/PRKD1/BCL2/APP/MAPKAP1/HGF	7
BP	GO:0072577	endothelial cell apoptotic process	5/156	65/18723	0.000207909	0.001593832	0.000875848	ABL1/IL10/AKR1C3/TNFAIP3/FOXO3	5
BP	GO:0032956	regulation of actin cytoskeleton organization	11/156	358/18723	0.000210969	0.001614041	0.000886953	PDGFRB/ABL1/PXN/FER/TPM1/CRK/PTK2B/MET/PRKN/EDN1/MIR21	11
BP	GO:0001935	endothelial cell proliferation	8/156	193/18723	0.000217903	0.001663748	0.000914268	SIRT1/IL10/PRKD1/SP1/ARNT/HMOX1/MIR21/ZNF580	8
BP	GO:0030198	extracellular matrix organization	10/156	301/18723	0.000220653	0.001681373	0.000923954	ABL1/ETS1/ERO1A/APP/PXDN/MPV17/MIR29B1/ERCC2/MMP3/FBLN5	10
BP	GO:0051354	negative regulation of oxidoreductase activity	4/156	36/18723	0.000221928	0.001685853	0.000926416	SNCA/PRKN/MT3/MIR21	4
BP	GO:0002027	regulation of heart rate	6/156	103/18723	0.000223335	0.001685853	0.000926416	ATP2A2/FKBP1B/TPM1/SLC8A1/MDM2/EDN1	6
BP	GO:1905037	autophagosome organization	6/156	103/18723	0.000223335	0.001685853	0.000926416	TP53INP1/ATP2A2/UBQLN1/MAP1LC3A/BECN1/ATP13A2	6
BP	GO:0032715	negative regulation of interleukin-6 production	5/156	66/18723	0.000223453	0.001685853	0.000926416	KLF2/IL10/TNFAIP3/HGF/SIRPA	5
BP	GO:2000573	positive regulation of DNA biosynthetic process	5/156	66/18723	0.000223453	0.001685853	0.000926416	PDGFRB/MAPK3/PTK2B/MAPK1/HGF	5
BP	GO:0042110	T cell activation	13/156	487/18723	0.000225599	0.001696036	0.000932011	PAWR/PRNP/ABL1/CASP3/FKBP1B/IL10/BCL2/RPS3/PTPRK/MICB/MIR21/SIRPA/STAT6	13
BP	GO:0050777	negative regulation of immune response	8/156	194/18723	0.000225693	0.001696036	0.000932011	FER/IL10/TNFAIP3/CRK/MICB/HMOX1/MIR21/STAT6	8
BP	GO:0043062	extracellular structure organization	10/156	302/18723	0.000226601	0.001699508	0.00093392	ABL1/ETS1/ERO1A/APP/PXDN/MPV17/MIR29B1/ERCC2/MMP3/FBLN5	10
BP	GO:0001889	liver development	7/156	147/18723	0.000234074	0.001752103	0.000962822	FBXW7/IL10/TNFAIP3/MET/PNPT1/HMOX1/HGF	7
BP	GO:0032963	collagen metabolic process	6/156	104/18723	0.000235398	0.001758561	0.000966371	PDGFRB/UCN/HDAC2/MIR29B1/MIR21/MMP3	6
BP	GO:0045229	external encapsulating structure organization	10/156	304/18723	0.000238903	0.001767675	0.000971379	ABL1/ETS1/ERO1A/APP/PXDN/MPV17/MIR29B1/ERCC2/MMP3/FBLN5	10
BP	GO:0006091	generation of precursor metabolites and energy	13/156	490/18723	0.000239415	0.001767675	0.000971379	BNIP3/CHCHD2/LDHA/UCN/SNCA/TRAP1/PNPT1/APP/GLRX2/ARNT/MT3/DHRS2/PRKAA2	13
BP	GO:0010940	positive regulation of necrotic cell death	3/156	15/18723	0.000239857	0.001767675	0.000971379	BNIP3/RIPK1/MT3	3
BP	GO:0045346	regulation of MHC class II biosynthetic process	3/156	15/18723	0.000239857	0.001767675	0.000971379	SIRT1/IL10/HDAC2	3
BP	GO:2001028	positive regulation of endothelial cell chemotaxis	3/156	15/18723	0.000239857	0.001767675	0.000971379	PRKD1/HSPB1/MET	3
BP	GO:0050435	amyloid-beta metabolic process	5/156	67/18723	0.000239866	0.001767675	0.000971379	PRNP/CASP3/SP1/BECN1/MIR29B1	5
BP	GO:0061077	chaperone-mediated protein folding	5/156	67/18723	0.000239866	0.001767675	0.000971379	FKBP1B/TOR1A/HSPB1/TRAP1/ERO1A	5
BP	GO:0031032	actomyosin structure organization	8/156	196/18723	0.000241959	0.001776232	0.000976081	PDGFRB/ABL1/PXN/TPM1/PTK2B/MET/EDN1/MIR21	8
BP	GO:0043393	regulation of protein binding	8/156	196/18723	0.000241959	0.001776232	0.000976081	ATP2A2/ABL1/IL10/CRK/MAPK3/APP/PRKN/MAPK8	8
BP	GO:0044272	sulfur compound biosynthetic process	7/156	148/18723	0.000244001	0.001784345	0.000980539	SNCA/SP1/PDK1/GSS/GSTP1/GCLM/MIR21	7
BP	GO:2001056	positive regulation of cysteine-type endopeptidase activity	7/156	148/18723	0.000244001	0.001784345	0.000980539	SIRT1/SNCA/DAPK1/REST/MAPT/ARL6IP5/RPS3	7
BP	GO:0048568	embryonic organ development	12/156	427/18723	0.000247873	0.001806419	0.000992669	IL10/HYAL1/MAPK3/RNF112/MAPK1/PRKRA/BMP7/TPO/ARNT/ERCC3/EDN1/ERCC2	12
BP	GO:0032231	regulation of actin filament bundle assembly	6/156	105/18723	0.000247968	0.001806419	0.000992669	ABL1/PXN/TPM1/MET/PRKN/MIR21	6
BP	GO:0051592	response to calcium ion	7/156	149/18723	0.000254265	0.001848757	0.001015935	ENDOG/SLC25A24/AKR1C3/PTK2B/TXNIP/PRKAA2/EDN1	7
BP	GO:0042987	amyloid precursor protein catabolic process	5/156	68/18723	0.000257179	0.001862837	0.001023672	PRNP/CASP3/SP1/DHCR24/MIR29B1	5
BP	GO:0061912	selective autophagy	5/156	68/18723	0.000257179	0.001862837	0.001023672	UBQLN1/MAPK3/PRKN/BECN1/SESN2	5
BP	GO:0048167	regulation of synaptic plasticity	8/156	198/18723	0.000259174	0.001869697	0.001027442	PRNP/ABL1/SNCA/MAPT/PTK2B/APP/MAPK1/MCTP1	8
BP	GO:0030038	contractile actin filament bundle assembly	6/156	106/18723	0.00026106	0.001869697	0.001027442	ABL1/PXN/TPM1/PTK2B/MET/MIR21	6
BP	GO:0043149	stress fiber assembly	6/156	106/18723	0.00026106	0.001869697	0.001027442	ABL1/PXN/TPM1/PTK2B/MET/MIR21	6
BP	GO:0071887	leukocyte apoptotic process	6/156	106/18723	0.00026106	0.001869697	0.001027442	RIPK1/CASP3/SIRT1/IL10/AXL/BTK	6
BP	GO:0009615	response to virus	11/156	367/18723	0.000261071	0.001869697	0.001027442	BNIP3/HYAL1/BCL2/HSPB1/TNFAIP3/PRKRA/BECN1/MICB/MIR29B1/MIR21/HYAL2	11
BP	GO:1903706	regulation of hemopoiesis	11/156	367/18723	0.000261071	0.001869697	0.001027442	FBXW7/RIPK1/ABL1/ETS1/IL10/AXL/BTK/PTK2B/ARNT/FOXO3/MIR21	11
BP	GO:0061008	hepaticobiliary system development	7/156	150/18723	0.000264873	0.001893372	0.001040452	FBXW7/IL10/TNFAIP3/MET/PNPT1/HMOX1/HGF	7
BP	GO:0042098	T cell proliferation	8/156	199/18723	0.000268151	0.00191186	0.001050612	PAWR/PRNP/ABL1/CASP3/FKBP1B/IL10/RPS3/MIR21	8
BP	GO:0010951	negative regulation of endopeptidase activity	9/156	252/18723	0.000268965	0.00191186	0.001050612	PRNP/SNCA/APP/MDM2/DHCR24/MT3/PRDX5/HGF/NOL3	9
BP	GO:0061448	connective tissue development	9/156	252/18723	0.000268965	0.00191186	0.001050612	PDGFRB/SIRT1/HYAL1/MAPK3/PDGFD/BMP7/EDN1/MIR21/HYAL2	9
BP	GO:0010613	positive regulation of cardiac muscle hypertrophy	4/156	38/18723	0.000274528	0.00193611	0.001063938	PARP1/BECN1/EDN1/MIR21	4
BP	GO:0046676	negative regulation of insulin secretion	4/156	38/18723	0.000274528	0.00193611	0.001063938	FKBP1B/HDAC1/REST/PRKN	4
BP	GO:2000060	positive regulation of ubiquitin-dependent protein catabolic process	6/156	107/18723	0.000274689	0.00193611	0.001063938	FBXW7/UBQLN1/MAPK9/PTK2B/MDM2/PRKN	6
BP	GO:0010611	regulation of cardiac muscle hypertrophy	5/156	69/18723	0.000275426	0.00193611	0.001063938	FOXO1/PARP1/BECN1/EDN1/MIR21	5
BP	GO:0034605	cellular response to heat	5/156	69/18723	0.000275426	0.00193611	0.001063938	ATP2A2/SIRT1/MAPT/HDAC2/HMOX1	5
BP	GO:0045665	negative regulation of neuron differentiation	5/156	69/18723	0.000275426	0.00193611	0.001063938	GPR37L1/REST/APP/BMP7/FOXO3	5
BP	GO:0032409	regulation of transporter activity	10/156	310/18723	0.000279222	0.001959183	0.001076617	PRNP/RIPK1/FKBP1B/UBQLN1/SNCA/BCL2/DAPK1/PTK2B/APP/MIR29B1	10
BP	GO:0006473	protein acetylation	8/156	201/18723	0.000286867	0.002003804	0.001101137	FOXO1/SIRT1/SNCA/HDAC1/MAPT/MAPK3/HDAC2/PRKAA2	8
BP	GO:0031056	regulation of histone modification	7/156	152/18723	0.000287159	0.002003804	0.001101137	SIRT1/UCN/SNCA/PRKD1/MACROH2A1/MAPK3/MAPK8	7
BP	GO:0051092	positive regulation of NF-kappaB transcription factor activity	7/156	152/18723	0.000287159	0.002003804	0.001101137	RIPK1/FER/PRKD1/BTK/APP/RPS3/PPIA	7
BP	GO:0033138	positive regulation of peptidyl-serine phosphorylation	6/156	108/18723	0.000288871	0.002008393	0.001103659	UCN/SNCA/PRKD1/BCL2/APP/MAPKAP1	6
BP	GO:0034446	substrate adhesion-dependent cell spreading	6/156	108/18723	0.000288871	0.002008393	0.001103659	ABL1/ATRN/PXN/FER/AXL/CRK	6
BP	GO:0045342	MHC class II biosynthetic process	3/156	16/18723	0.000293408	0.002032515	0.001116915	SIRT1/IL10/HDAC2	3
BP	GO:0072109	glomerular mesangium development	3/156	16/18723	0.000293408	0.002032515	0.001116915	PDGFRB/PDGFD/BMP7	3
BP	GO:0009913	epidermal cell differentiation	8/156	202/18723	0.000296619	0.002047315	0.001125048	CASP3/HDAC1/AKR1C3/MACROH2A1/HDAC2/TXNIP/ERCC3/ERCC2	8
BP	GO:0032388	positive regulation of intracellular transport	8/156	202/18723	0.000296619	0.002047315	0.001125048	FBXW7/PRNP/PRKD1/MAPK1/MDM2/PRKN/MAPK8/HYAL2	8
BP	GO:0034976	response to endoplasmic reticulum stress	9/156	256/18723	0.000302013	0.002080778	0.001143436	ATP2A2/SIRT1/UBQLN1/TOR1A/BCL2/ERMP1/ERO1A/PRKN/SESN2	9
BP	GO:0014742	positive regulation of muscle hypertrophy	4/156	39/18723	0.000303932	0.00208645	0.001146553	PARP1/BECN1/EDN1/MIR21	4
BP	GO:0045823	positive regulation of heart contraction	4/156	39/18723	0.000303932	0.00208645	0.001146553	ATP2A2/UCN/TPM1/EDN1	4
BP	GO:0050804	modulation of chemical synaptic transmission	12/156	439/18723	0.000318751	0.002184248	0.001200296	PRNP/ATP2A2/ABL1/UCN/SNCA/MAPT/PTK2B/APP/MAPK1/PRKN/MCTP1/EDN1	12
BP	GO:0042593	glucose homeostasis	9/156	258/18723	0.000319757	0.002187209	0.001201923	FOXO1/PTPRN/ENDOG/FKBP1B/SIRT1/GCLM/PRKAA2/FOXO3/SESN2	9
BP	GO:1903364	positive regulation of cellular protein catabolic process	7/156	155/18723	0.000323392	0.002208105	0.001213406	FBXW7/UBQLN1/MAPK9/TNFAIP3/PTK2B/MDM2/PRKN	7
BP	GO:0099177	regulation of trans-synaptic signaling	12/156	440/18723	0.000325365	0.002217603	0.001218625	PRNP/ATP2A2/ABL1/UCN/SNCA/MAPT/PTK2B/APP/MAPK1/PRKN/MCTP1/EDN1	12
BP	GO:0033500	carbohydrate homeostasis	9/156	259/18723	0.000328948	0.00223403	0.001227652	FOXO1/PTPRN/ENDOG/FKBP1B/SIRT1/GCLM/PRKAA2/FOXO3/SESN2	9
BP	GO:0045927	positive regulation of growth	9/156	259/18723	0.000328948	0.00223403	0.001227652	HYAL1/UCN/BCL2/MAPT/PTK2B/MAPK1/PRKN/EDN1/SLC23A2	9
BP	GO:0014066	regulation of phosphatidylinositol 3-kinase signaling	6/156	111/18723	0.000334894	0.002270365	0.001247619	PDGFRB/SIRT1/PDGFD/BECN1/HGF/MIR21	6
BP	GO:0014743	regulation of muscle hypertrophy	5/156	72/18723	0.000336096	0.002270435	0.001247657	FOXO1/PARP1/BECN1/EDN1/MIR21	5
BP	GO:0050709	negative regulation of protein secretion	5/156	72/18723	0.000336096	0.002270435	0.001247657	FKBP1B/HDAC1/REST/PRKN/MIR29B1	5
BP	GO:0051091	positive regulation of DNA-binding transcription factor activity	9/156	260/18723	0.000338355	0.002277748	0.001251676	RIPK1/FER/IL10/PRKD1/BTK/APP/RPS3/PPIA/EDN1	9
BP	GO:0048863	stem cell differentiation	8/156	206/18723	0.000338374	0.002277748	0.001251676	SLC4A11/ABL1/REST/MAPK3/MAPK1/BMP7/EDN1/ERCC2	8
BP	GO:0022411	cellular component disassembly	12/156	443/18723	0.000345909	0.002324363	0.001277292	BNIP3/FBXW7/ENDOG/ATP2A2/ETS1/UBQLN1/SETX/PRKN/MAP1LC3A/BECN1/ATP13A2/MMP3	12
BP	GO:0008202	steroid metabolic process	10/156	319/18723	0.00035029	0.002349657	0.001291192	SIRT1/AKR1C3/REST/APP/DHCR24/MT3/DHRS2/PRKAA2/CYP2E1/NFE2L1	10
BP	GO:0010224	response to UV-B	3/156	17/18723	0.000354107	0.002358652	0.001296135	HYAL1/BCL2/HYAL2	3
BP	GO:0035729	cellular response to hepatocyte growth factor stimulus	3/156	17/18723	0.000354107	0.002358652	0.001296135	IL10/GCLM/HGF	3
BP	GO:0051580	regulation of neurotransmitter uptake	3/156	17/18723	0.000354107	0.002358652	0.001296135	TOR1A/SNCA/PRKN	3
BP	GO:0090494	dopamine uptake	3/156	17/18723	0.000354107	0.002358652	0.001296135	TOR1A/SNCA/PRKN	3
BP	GO:0070296	sarcoplasmic reticulum calcium ion transport	4/156	41/18723	0.000369405	0.002447708	0.001345073	ATP2A2/FKBP1B/SLC8A1/NOL3	4
BP	GO:1900371	regulation of purine nucleotide biosynthetic process	4/156	41/18723	0.000369405	0.002447708	0.001345073	NOS3/SNCA/PDK1/PARP1	4
BP	GO:1903524	positive regulation of blood circulation	4/156	41/18723	0.000369405	0.002447708	0.001345073	ATP2A2/UCN/TPM1/EDN1	4
BP	GO:0042692	muscle cell differentiation	11/156	384/18723	0.000383377	0.002535877	0.001393524	PDGFRB/ATP2A2/CASP3/SIRT1/TPM1/BCL2/SLC8A1/MDM2/EDN1/MIR21/MYEF2	11
BP	GO:0007623	circadian rhythm	8/156	210/18723	0.000384807	0.002540924	0.001396297	FBXW7/SIRT1/MAPK9/HDAC1/SETX/HDAC2/MAPK8/PRKAA2	8
BP	GO:0046660	female sex differentiation	6/156	114/18723	0.000386473	0.002543109	0.001397498	PTPRN/CASP3/SIRT1/BCL2/AXL/FOXO3	6
BP	GO:1903008	organelle disassembly	6/156	114/18723	0.000386473	0.002543109	0.001397498	BNIP3/FBXW7/PRKN/MAP1LC3A/BECN1/ATP13A2	6
BP	GO:0043271	negative regulation of ion transport	7/156	160/18723	0.000391862	0.002565288	0.001409686	FKBP1B/UBQLN1/SNCA/BCL2/PTK2B/ARL6IP5/MIR29B1	7
BP	GO:0090316	positive regulation of intracellular protein transport	7/156	160/18723	0.000391862	0.002565288	0.001409686	FBXW7/PRNP/PRKD1/MAPK1/MDM2/MAPK8/HYAL2	7
BP	GO:0045786	negative regulation of cell cycle	11/156	385/18723	0.000391863	0.002565288	0.001409686	ABL1/CASP3/IL10/BCL2/TNFAIP3/MACROH2A1/MDM2/BMP7/PTPRK/MIR29B1/MIR21	11
BP	GO:0008544	epidermis development	10/156	324/18723	0.000395905	0.002587306	0.001421785	ATP2A2/CASP3/HDAC1/BCL2/AKR1C3/MACROH2A1/HDAC2/TXNIP/ERCC3/ERCC2	10
BP	GO:0030278	regulation of ossification	6/156	115/18723	0.000404978	0.002628689	0.001444526	BCL2/SLC8A1/MAPK3/PTK2B/MAPK1/BMP7	6
BP	GO:0071675	regulation of mononuclear cell migration	6/156	115/18723	0.000404978	0.002628689	0.001444526	CRK/MAPK3/PTK2B/PDGFD/APP/MAPK1	6
BP	GO:0030808	regulation of nucleotide biosynthetic process	4/156	42/18723	0.00040566	0.002628689	0.001444526	NOS3/SNCA/PDK1/PARP1	4
BP	GO:0032965	regulation of collagen biosynthetic process	4/156	42/18723	0.00040566	0.002628689	0.001444526	PDGFRB/UCN/HDAC2/MIR29B1	4
BP	GO:0045913	positive regulation of carbohydrate metabolic process	5/156	75/18723	0.000406377	0.002628689	0.001444526	SIRT1/SNCA/APP/ARNT/PRKAA2	5
BP	GO:0048662	negative regulation of smooth muscle cell proliferation	5/156	75/18723	0.000406377	0.002628689	0.001444526	IL10/TPM1/TNFAIP3/GSTP1/HMOX1	5
BP	GO:0051100	negative regulation of binding	7/156	162/18723	0.000422301	0.002716112	0.001492567	FBXW7/ATP2A2/IL10/MAPK3/HDAC2/MAPK8/HMOX1	7
BP	GO:0031000	response to caffeine	3/156	18/18723	0.000422338	0.002716112	0.001492567	HDAC1/SLC8A1/HDAC2	3
BP	GO:0090493	catecholamine uptake	3/156	18/18723	0.000422338	0.002716112	0.001492567	TOR1A/SNCA/PRKN	3
BP	GO:0007006	mitochondrial membrane organization	6/156	116/18723	0.00042417	0.002716112	0.001492567	BNIP3/SNCA/BCL2/MAPK8/MIR29B1/NOL3	6
BP	GO:0018107	peptidyl-threonine phosphorylation	6/156	116/18723	0.00042417	0.002716112	0.001492567	PRKD1/BCL2/APP/MAPK1/BMP7/MAPK8	6
BP	GO:0033559	unsaturated fatty acid metabolic process	6/156	116/18723	0.00042417	0.002716112	0.001492567	SIRT1/AKR1C3/GSTP1/MAPK3/CYP2E1/EDN1	6
BP	GO:0032720	negative regulation of tumor necrosis factor production	5/156	76/18723	0.000432104	0.002757646	0.001515391	IL10/AXL/TNFAIP3/GSTP1/SIRPA	5
BP	GO:0072332	intrinsic apoptotic signaling pathway by p53 class mediator	5/156	76/18723	0.000432104	0.002757646	0.001515391	SIRT1/BCL2/MDM2/PRKN/MIR21	5
BP	GO:0051651	maintenance of location in cell	8/156	214/18723	0.000436302	0.002777684	0.001526402	ABL1/FKBP1B/SNCA/PRKD1/SLC8A1/PTK2B/ERO1A/NOL3	8
BP	GO:0006631	fatty acid metabolic process	11/156	390/18723	0.000436701	0.002777684	0.001526402	SIRT1/SNCA/PDK1/AKR1C3/UCP3/GSTP1/MAPK3/PRKAA2/CYP2E1/EDN1/SESN2	11
BP	GO:0071322	cellular response to carbohydrate stimulus	7/156	163/18723	0.000438214	0.002778026	0.00152659	PTPRN/ENDOG/FKBP1B/MAPK13/GCLM/PRKAA2/FOXO3	7
BP	GO:0072331	signal transduction by p53 class mediator	7/156	163/18723	0.000438214	0.002778026	0.00152659	SIRT1/BCL2/MDM2/PRKN/FOXO3/MIR21/SESN2	7
BP	GO:0045981	positive regulation of nucleotide metabolic process	4/156	43/18723	0.000444387	0.002798537	0.001537861	NOS3/APP/ARNT/PRKAA2	4
BP	GO:0090278	negative regulation of peptide hormone secretion	4/156	43/18723	0.000444387	0.002798537	0.001537861	FKBP1B/HDAC1/REST/PRKN	4
BP	GO:1900544	positive regulation of purine nucleotide metabolic process	4/156	43/18723	0.000444387	0.002798537	0.001537861	NOS3/APP/ARNT/PRKAA2	4
BP	GO:1904706	negative regulation of vascular associated smooth muscle cell proliferation	4/156	43/18723	0.000444387	0.002798537	0.001537861	IL10/TPM1/GSTP1/HMOX1	4
BP	GO:2000058	regulation of ubiquitin-dependent protein catabolic process	7/156	164/18723	0.000454601	0.002858137	0.001570613	FBXW7/UBQLN1/MAPK9/PTK2B/MDM2/PRKN/BAG5	7
BP	GO:0022612	gland morphogenesis	6/156	118/18723	0.000464678	0.002916679	0.001602783	FBXW7/BCL2/TNFAIP3/BMP7/HGF/STAT6	6
BP	GO:0002792	negative regulation of peptide secretion	4/156	44/18723	0.00048568	0.003038488	0.00166972	FKBP1B/HDAC1/REST/PRKN	4
BP	GO:0046006	regulation of activated T cell proliferation	4/156	44/18723	0.00048568	0.003038488	0.00166972	PRNP/CASP3/RPS3/MIR21	4
BP	GO:1903556	negative regulation of tumor necrosis factor superfamily cytokine production	5/156	78/18723	0.000487221	0.003043132	0.001672273	IL10/AXL/TNFAIP3/GSTP1/SIRPA	5
BP	GO:0006163	purine nucleotide metabolic process	11/156	396/18723	0.000496119	0.00309364	0.001700028	NUDT15/LDHA/NOS3/SNCA/PDK1/NUDT2/NME5/APP/PARP1/ARNT/PRKAA2	11
BP	GO:0045821	positive regulation of glycolytic process	3/156	19/18723	0.000498469	0.003103214	0.001705289	APP/ARNT/PRKAA2	3
BP	GO:0030218	erythrocyte differentiation	6/156	120/18723	0.000508141	0.003158268	0.001735542	KLF2/CASP3/ETS1/ARNT/FOXO3/ERCC2	6
BP	GO:0016570	histone modification	12/156	463/18723	0.000513034	0.003178308	0.001746555	SIRT1/UCN/SNCA/HDAC1/PRKD1/REST/MACROH2A1/MAPK3/HDAC2/MAPK8/MT3/PRKAA2	12
BP	GO:0023061	signal release	12/156	463/18723	0.000513034	0.003178308	0.001746555	PTPRN/ATP2A2/FKBP1B/UCN/SNCA/HDAC1/BTK/REST/PRKN/STX2/MCTP1/EDN1	12
BP	GO:0097529	myeloid leukocyte migration	8/156	220/18723	0.000523927	0.003240522	0.001780743	MAPK3/PTK2B/PDGFD/MAPK1/PPIA/EDN1/EPX/SIRPA	8
BP	GO:0022602	ovulation cycle process	4/156	45/18723	0.000529633	0.00325468	0.001788523	PTPRN/CASP3/SIRT1/FOXO3	4
BP	GO:0048538	thymus development	4/156	45/18723	0.000529633	0.00325468	0.001788523	ABL1/BCL2/MAPK3/MAPK1	4
BP	GO:1902108	regulation of mitochondrial membrane permeability involved in apoptotic process	4/156	45/18723	0.000529633	0.00325468	0.001788523	BNIP3/MAPK8/MIR29B1/NOL3	4
BP	GO:1904646	cellular response to amyloid-beta	4/156	45/18723	0.000529633	0.00325468	0.001788523	PRNP/APP/PARP1/FOXO3	4
BP	GO:0038127	ERBB signaling pathway	6/156	121/18723	0.000531027	0.003257989	0.001790341	FBXW7/ABL1/FER/PTK2B/MAPK1/MIR21	6
BP	GO:0032386	regulation of intracellular transport	10/156	337/18723	0.000538185	0.0032966	0.001811559	FBXW7/PRNP/PRKD1/MAPK3/MAPK1/MDM2/PRKN/MAPK8/ATP13A2/HYAL2	10
BP	GO:0008406	gonad development	8/156	221/18723	0.000539828	0.003301354	0.001814172	PDGFRB/PTPRN/NUDT1/CASP3/SIRT1/BCL2/AKR1C3/FOXO3	8
BP	GO:0006937	regulation of muscle contraction	7/156	169/18723	0.000544037	0.003321763	0.001825387	ATP2A2/FKBP1B/UCN/TPM1/SLC8A1/EDN1/MIR21	7
BP	GO:0048145	regulation of fibroblast proliferation	5/156	80/18723	0.000547469	0.003337372	0.001833964	PDGFRB/TP53INP1/PAWR/GSTP1/PDGFD	5
BP	GO:0002263	cell activation involved in immune response	9/156	279/18723	0.000563966	0.003427771	0.00188364	ABL1/FER/IL10/BTK/PTK2B/APP/HMOX1/MIR21/STAT6	9
BP	GO:0002764	immune response-regulating signaling pathway	12/156	468/18723	0.000564098	0.003427771	0.00188364	PAWR/PRNP/ABL1/FER/MAPK9/BCL2/TNFAIP3/BTK/MAPK1/MAPK8/RPS3/MICB	12
BP	GO:0031057	negative regulation of histone modification	4/156	46/18723	0.000576343	0.003469844	0.00190676	SIRT1/UCN/SNCA/MACROH2A1	4
BP	GO:0021700	developmental maturation	9/156	280/18723	0.000578617	0.003469844	0.00190676	PTPRN/KLF2/BCL2/AXL/BTK/PTK2B/APP/FOXO3/ERCC2	9
BP	GO:0006690	icosanoid metabolic process	6/156	123/18723	0.000579198	0.003469844	0.00190676	SIRT1/AKR1C3/GSTP1/MAPK3/CYP2E1/EDN1	6
BP	GO:0001960	negative regulation of cytokine-mediated signaling pathway	5/156	81/18723	0.000579611	0.003469844	0.00190676	GSTP1/PXDN/MIR29B1/MIR21/NOL3	5
BP	GO:0048144	fibroblast proliferation	5/156	81/18723	0.000579611	0.003469844	0.00190676	PDGFRB/TP53INP1/PAWR/GSTP1/PDGFD	5
BP	GO:0051149	positive regulation of muscle cell differentiation	5/156	81/18723	0.000579611	0.003469844	0.00190676	SIRT1/BCL2/MDM2/EDN1/MIR21	5
BP	GO:0051817	modulation of process of other organism involved in symbiotic interaction	5/156	81/18723	0.000579611	0.003469844	0.00190676	HDAC1/SP1/REST/PRKN/HYAL2	5
BP	GO:2001021	negative regulation of response to DNA damage stimulus	5/156	81/18723	0.000579611	0.003469844	0.00190676	SIRT1/BCL2/MDM2/OGG1/RPS3	5
BP	GO:0010042	response to manganese ion	3/156	20/18723	0.000582861	0.003469844	0.00190676	APP/PRKN/ATP13A2	3
BP	GO:0051900	regulation of mitochondrial depolarization	3/156	20/18723	0.000582861	0.003469844	0.00190676	BCL2/PARP1/GCLM	3
BP	GO:0070932	histone H3 deacetylation	3/156	20/18723	0.000582861	0.003469844	0.00190676	SIRT1/HDAC1/HDAC2	3
BP	GO:0071243	cellular response to arsenic-containing substance	3/156	20/18723	0.000582861	0.003469844	0.00190676	MAPK13/HMOX1/CPEB2	3
BP	GO:0090201	negative regulation of release of cytochrome c from mitochondria	3/156	20/18723	0.000582861	0.003469844	0.00190676	PRKN/HGF/NOL3	3
BP	GO:0050670	regulation of lymphocyte proliferation	8/156	225/18723	0.000607389	0.003610224	0.001983903	PAWR/PRNP/CASP3/IL10/BCL2/BTK/RPS3/MIR21	8
BP	GO:0008625	extrinsic apoptotic signaling pathway via death domain receptors	5/156	82/18723	0.000613149	0.003638782	0.001999596	NOS3/BCL2/TNFAIP3/HMOX1/HGF	5
BP	GO:0010712	regulation of collagen metabolic process	4/156	47/18723	0.000625904	0.003702943	0.002034854	PDGFRB/UCN/HDAC2/MIR29B1	4
BP	GO:0010803	regulation of tumor necrosis factor-mediated signaling pathway	4/156	47/18723	0.000625904	0.003702943	0.002034854	TNFAIP3/GSTP1/PRKN/NOL3	4
BP	GO:0018210	peptidyl-threonine modification	6/156	125/18723	0.000630697	0.003725511	0.002047256	PRKD1/BCL2/APP/MAPK1/BMP7/MAPK8	6
BP	GO:0032944	regulation of mononuclear cell proliferation	8/156	227/18723	0.000643646	0.003790247	0.002082829	PAWR/PRNP/CASP3/IL10/BCL2/BTK/RPS3/MIR21	8
BP	GO:0045137	development of primary sexual characteristics	8/156	227/18723	0.000643646	0.003790247	0.002082829	PDGFRB/PTPRN/NUDT1/CASP3/SIRT1/BCL2/AKR1C3/FOXO3	8
BP	GO:0031397	negative regulation of protein ubiquitination	5/156	83/18723	0.000648121	0.003793151	0.002084426	ABL1/TNFAIP3/BAG5/RPS3/PPIA	5
BP	GO:0046785	microtubule polymerization	5/156	83/18723	0.000648121	0.003793151	0.002084426	ABL1/SNCA/MAPT/MET/RPS3	5
BP	GO:0048678	response to axon injury	5/156	83/18723	0.000648121	0.003793151	0.002084426	BNIP3/FKBP1B/BCL2/STK24/TXN2	5
BP	GO:0050672	negative regulation of lymphocyte proliferation	5/156	83/18723	0.000648121	0.003793151	0.002084426	PAWR/PRNP/CASP3/IL10/BTK	5
BP	GO:0048771	tissue remodeling	7/156	175/18723	0.000669276	0.003910951	0.002149159	NOS3/AXL/TNFAIP3/PTK2B/MDM2/MIR29B1/NOL3	7
BP	GO:0000002	mitochondrial genome maintenance	3/156	21/18723	0.000675863	0.003928205	0.002158641	PARP1/MPV17/SESN2	3
BP	GO:0038083	peptidyl-tyrosine autophosphorylation	3/156	21/18723	0.000675863	0.003928205	0.002158641	ABL1/MAPK3/PTK2B	3
BP	GO:0072111	cell proliferation involved in kidney development	3/156	21/18723	0.000675863	0.003928205	0.002158641	PDGFRB/PDGFD/BMP7	3
BP	GO:0090199	regulation of release of cytochrome c from mitochondria	4/156	48/18723	0.000678414	0.003928205	0.002158641	BNIP3/PRKN/HGF/NOL3	4
BP	GO:1902003	regulation of amyloid-beta formation	4/156	48/18723	0.000678414	0.003928205	0.002158641	PRNP/CASP3/SP1/MIR29B1	4
BP	GO:1905710	positive regulation of membrane permeability	4/156	48/18723	0.000678414	0.003928205	0.002158641	BNIP3/MAPK8/MT3/MIR29B1	4
BP	GO:0071695	anatomical structure maturation	8/156	229/18723	0.00068163	0.003940838	0.002165583	KLF2/BCL2/AXL/BTK/PTK2B/APP/FOXO3/ERCC2	8
BP	GO:0032945	negative regulation of mononuclear cell proliferation	5/156	84/18723	0.000684566	0.003951815	0.002171615	PAWR/PRNP/CASP3/IL10/BTK	5
BP	GO:0071466	cellular response to xenobiotic stimulus	7/156	177/18723	0.000715754	0.004125603	0.002267115	NUDT15/PRNP/REST/GSTP1/PRKAA2/CYP2E1/EDN1	7
BP	GO:0045732	positive regulation of protein catabolic process	8/156	231/18723	0.000721404	0.004151888	0.00228156	FBXW7/FOXO1/UBQLN1/MAPK9/TNFAIP3/PTK2B/MDM2/PRKN	8
BP	GO:0071277	cellular response to calcium ion	5/156	85/18723	0.000722524	0.00415206	0.002281654	ENDOG/SLC25A24/AKR1C3/PRKAA2/EDN1	5
BP	GO:0006692	prostanoid metabolic process	4/156	49/18723	0.000733969	0.004167546	0.002290164	SIRT1/AKR1C3/GSTP1/EDN1	4
BP	GO:0006693	prostaglandin metabolic process	4/156	49/18723	0.000733969	0.004167546	0.002290164	SIRT1/AKR1C3/GSTP1/EDN1	4
BP	GO:0030225	macrophage differentiation	4/156	49/18723	0.000733969	0.004167546	0.002290164	RIPK1/SIRT1/APP/PARP1	4
BP	GO:0038084	vascular endothelial growth factor signaling pathway	4/156	49/18723	0.000733969	0.004167546	0.002290164	PDGFRB/PRKD1/HSPB1/MIR21	4
BP	GO:0043457	regulation of cellular respiration	4/156	49/18723	0.000733969	0.004167546	0.002290164	BNIP3/SNCA/TRAP1/PNPT1	4
BP	GO:0070849	response to epidermal growth factor	4/156	49/18723	0.000733969	0.004167546	0.002290164	GSTP1/MAPK3/MAPK1/BECN1	4
BP	GO:1902041	regulation of extrinsic apoptotic signaling pathway via death domain receptors	4/156	49/18723	0.000733969	0.004167546	0.002290164	NOS3/TNFAIP3/HMOX1/HGF	4
BP	GO:1904707	positive regulation of vascular associated smooth muscle cell proliferation	4/156	49/18723	0.000733969	0.004167546	0.002290164	IL10/MDM2/EDN1/MIR21	4
BP	GO:0048015	phosphatidylinositol-mediated signaling	7/156	178/18723	0.000739933	0.004195157	0.002305337	PDGFRB/SIRT1/PDGFD/BECN1/HGF/EDN1/MIR21	7
BP	GO:0014031	mesenchymal cell development	5/156	86/18723	0.000762033	0.004307635	0.002367146	BCL2/MAPK3/MAPK1/BMP7/EDN1	5
BP	GO:0060761	negative regulation of response to cytokine stimulus	5/156	86/18723	0.000762033	0.004307635	0.002367146	GSTP1/PXDN/MIR29B1/MIR21/NOL3	5
BP	GO:0006066	alcohol metabolic process	10/156	353/18723	0.000769134	0.004341333	0.002385664	SNCA/AKR1C3/REST/PTK2B/APP/ALDH3B1/DHCR24/MT3/PRKAA2/NFE2L1	10
BP	GO:0010310	regulation of hydrogen peroxide metabolic process	3/156	22/18723	0.000777813	0.004370895	0.002401909	SNCA/MT3/MMP3	3
BP	GO:0031281	positive regulation of cyclase activity	3/156	22/18723	0.000777813	0.004370895	0.002401909	NOS3/MAPK3/MAPK8	3
BP	GO:0036120	cellular response to platelet-derived growth factor stimulus	3/156	22/18723	0.000777813	0.004370895	0.002401909	PDGFRB/HYAL1/PDGFD	3
BP	GO:0007033	vacuole organization	7/156	180/18723	0.000790231	0.004428235	0.002433419	TP53INP1/ATP2A2/UBQLN1/MAP1LC3A/BECN1/MT3/ATP13A2	7
BP	GO:0001961	positive regulation of cytokine-mediated signaling pathway	4/156	50/18723	0.000792666	0.004428235	0.002433419	RIPK1/AXL/PRKN/EDN1	4
BP	GO:0050873	brown fat cell differentiation	4/156	50/18723	0.000792666	0.004428235	0.002433419	BNIP3/SIRT1/ERO1A/BMP7	4
BP	GO:1903747	regulation of establishment of protein localization to mitochondrion	4/156	50/18723	0.000792666	0.004428235	0.002433419	FBXW7/MAPT/PRKN/MAPK8	4
BP	GO:0007178	transmembrane receptor protein serine/threonine kinase signaling pathway	10/156	355/18723	0.00080302	0.004454061	0.002447611	ABL1/PXN/SIRT1/MAPK3/PARP1/BMP7/RBPMS/PTPRK/MIR29B1/MIR21	10
BP	GO:0001776	leukocyte homeostasis	5/156	87/18723	0.000803134	0.004454061	0.002447611	ABL1/CASP3/BCL2/AXL/TNFAIP3	5
BP	GO:0044070	regulation of anion transport	5/156	87/18723	0.000803134	0.004454061	0.002447611	PRNP/RIPK1/SNCA/ARL6IP5/EDN1	5
BP	GO:1900182	positive regulation of protein localization to nucleus	5/156	87/18723	0.000803134	0.004454061	0.002447611	PRKD1/PARP1/MAPK1/SESN2/HYAL2	5
BP	GO:1903578	regulation of ATP metabolic process	5/156	87/18723	0.000803134	0.004454061	0.002447611	SNCA/APP/PARP1/ARNT/PRKAA2	5
BP	GO:0032102	negative regulation of response to external stimulus	11/156	420/18723	0.000805939	0.004454551	0.00244788	NOS3/IL10/UCN/TNFAIP3/GSTP1/CRK/MICB/HGF/EDN1/MIR21/SIRPA	11
BP	GO:0046683	response to organophosphorus	6/156	131/18723	0.00080673	0.004454551	0.00244788	PTPRN/LDHA/SLC8A1/PTK2B/PNPT1/APP	6
BP	GO:1904950	negative regulation of establishment of protein localization	6/156	131/18723	0.00080673	0.004454551	0.00244788	FKBP1B/HDAC1/REST/MAPT/PRKN/MIR29B1	6
BP	GO:0051604	protein maturation	9/156	294/18723	0.0008187	0.004514106	0.002480607	PRNP/CASP3/FKBP1B/ERO1A/PARP1/MDM2/CCS/DHCR24/NOL3	9
BP	GO:0010498	proteasomal protein catabolic process	12/156	490/18723	0.000842605	0.004629068	0.002543781	FBXW7/NUDT15/SIRT1/UBQLN1/MAPK9/TOR1A/MDM2/PRKN/PSMB5/BAG5/ALAD/ERCC8	12
BP	GO:0048017	inositol lipid-mediated signaling	7/156	182/18723	0.000843195	0.004629068	0.002543781	PDGFRB/SIRT1/PDGFD/BECN1/HGF/EDN1/MIR21	7
BP	GO:0061138	morphogenesis of a branching epithelium	7/156	182/18723	0.000843195	0.004629068	0.002543781	ABL1/IL10/BCL2/MET/BMP7/HGF/EDN1	7
BP	GO:0031110	regulation of microtubule polymerization or depolymerization	5/156	88/18723	0.000845866	0.004637051	0.002548168	ABL1/SNCA/MAPT/MET/RPS3	5
BP	GO:0031334	positive regulation of protein-containing complex assembly	8/156	237/18723	0.000852079	0.004664398	0.002563196	FER/MAPK9/SNCA/MAPT/PTK2B/MET/RPS3/MMP3	8
BP	GO:0032964	collagen biosynthetic process	4/156	51/18723	0.0008546	0.004671488	0.002567092	PDGFRB/UCN/HDAC2/MIR29B1	4
BP	GO:0010565	regulation of cellular ketone metabolic process	6/156	133/18723	0.000873125	0.004752295	0.002611497	SIRT1/SNCA/PDK1/AKR1C3/REST/MIR21	6
BP	GO:0046328	regulation of JNK cascade	6/156	133/18723	0.000873125	0.004752295	0.002611497	RIPK1/GSTP1/PTK2B/APP/PRKN/SIRPA	6
BP	GO:1903052	positive regulation of proteolysis involved in cellular protein catabolic process	6/156	133/18723	0.000873125	0.004752295	0.002611497	FBXW7/UBQLN1/MAPK9/PTK2B/MDM2/PRKN	6
BP	GO:0051258	protein polymerization	9/156	297/18723	0.000879453	0.004779907	0.002626671	ABL1/FER/SNCA/MAPT/PTK2B/MET/PRKN/RPS3/MSRB2	9
BP	GO:0010662	regulation of striated muscle cell apoptotic process	4/156	52/18723	0.00091987	0.004985357	0.00273957	BNIP3/BMP7/MIR21/NOL3	4
BP	GO:1903426	regulation of reactive oxygen species biosynthetic process	4/156	52/18723	0.00091987	0.004985357	0.00273957	SNCA/TRAP1/FOXO3/MIR21	4
BP	GO:0002040	sprouting angiogenesis	7/156	185/18723	0.000927859	0.00501439	0.002755525	FBXW7/KLF2/ABL1/IL10/PTK2B/HMOX1/MIR21	7
BP	GO:0051896	regulation of protein kinase B signaling	7/156	185/18723	0.000927859	0.00501439	0.002755525	SIRT1/AXL/AKR1C3/MET/MIR29B1/MIR21/HYAL2	7
BP	GO:0031589	cell-substrate adhesion	10/156	363/18723	0.00095111	0.00513276	0.002820572	ABL1/ATRN/PXN/FER/BCL2/AXL/CRK/PTK2B/PTPRK/FBLN5	10
BP	GO:1900180	regulation of protein localization to nucleus	6/156	136/18723	0.000980527	0.005284026	0.002903696	PRKD1/PARP1/MAPK1/ATP13A2/SESN2/HYAL2	6
BP	GO:0051492	regulation of stress fiber assembly	5/156	91/18723	0.00098426	0.005296652	0.002910634	ABL1/PXN/TPM1/MET/MIR21	5
BP	GO:1990090	cellular response to nerve growth factor stimulus	4/156	53/18723	0.000988572	0.005304874	0.002915153	MAPT/CRK/APP/FOXO3	4
BP	GO:2000772	regulation of cellular senescence	4/156	53/18723	0.000988572	0.005304874	0.002915153	PAWR/ABL1/SIRT1/PNPT1	4
BP	GO:0043543	protein acylation	8/156	243/18723	0.001001137	0.005364743	0.002948052	FOXO1/SIRT1/SNCA/HDAC1/MAPT/MAPK3/HDAC2/PRKAA2	8
BP	GO:0036003	positive regulation of transcription from RNA polymerase II promoter in response to stress	3/156	24/18723	0.001009865	0.005366229	0.002948868	KLF2/MT3/SESN2	3
BP	GO:0044321	response to leptin	3/156	24/18723	0.001009865	0.005366229	0.002948868	SIRT1/MT3/EDN1	3
BP	GO:0070841	inclusion body assembly	3/156	24/18723	0.001009865	0.005366229	0.002948868	MAPT/PRKN/BAG5	3
BP	GO:0090343	positive regulation of cell aging	3/156	24/18723	0.001009865	0.005366229	0.002948868	PAWR/SIRT1/MIR21	3
BP	GO:2000310	regulation of NMDA receptor activity	3/156	24/18723	0.001009865	0.005366229	0.002948868	DAPK1/PTK2B/APP	3
BP	GO:2001026	regulation of endothelial cell chemotaxis	3/156	24/18723	0.001009865	0.005366229	0.002948868	PRKD1/HSPB1/MET	3
BP	GO:0051222	positive regulation of protein transport	9/156	303/18723	0.001011978	0.005369968	0.002950923	FBXW7/PRNP/PRKD1/MAPK1/MDM2/MAPK8/PPIA/ATP13A2/HYAL2	9
BP	GO:0070509	calcium ion import	5/156	92/18723	0.001033926	0.005471193	0.003006549	PDGFRB/PRNP/ATP2A2/UCN/SLC8A1	5
BP	GO:1903351	cellular response to dopamine	5/156	92/18723	0.001033926	0.005471193	0.003006549	ABL1/MAPK3/MAPK1/PRKN/HDAC2	5
BP	GO:1902893	regulation of pri-miRNA transcription by RNA polymerase II	4/156	54/18723	0.001060804	0.005605634	0.003080427	ETS1/IL10/REST/FOXO3	4
BP	GO:0032088	negative regulation of NF-kappaB transcription factor activity	5/156	93/18723	0.001085429	0.005711998	0.003138876	SIRT1/IL10/TNFAIP3/BMP7/MIR21	5
BP	GO:1901796	regulation of signal transduction by p53 class mediator	5/156	93/18723	0.001085429	0.005711998	0.003138876	SIRT1/BCL2/MDM2/PRKN/MIR21	5
BP	GO:1903350	response to dopamine	5/156	93/18723	0.001085429	0.005711998	0.003138876	ABL1/MAPK3/MAPK1/PRKN/HDAC2	5
BP	GO:0045785	positive regulation of cell adhesion	11/156	437/18723	0.001111228	0.005839694	0.003209049	ABL1/ETS1/IL10/HYAL1/TPM1/CRK/PTK2B/BMP7/RPS3/MIR21/SIRPA	11
BP	GO:0042220	response to cocaine	4/156	55/18723	0.001136661	0.005936704	0.003262358	SNCA/PTK2B/MDM2/HDAC2	4
BP	GO:0061614	pri-miRNA transcription by RNA polymerase II	4/156	55/18723	0.001136661	0.005936704	0.003262358	ETS1/IL10/REST/FOXO3	4
BP	GO:1902991	regulation of amyloid precursor protein catabolic process	4/156	55/18723	0.001136661	0.005936704	0.003262358	PRNP/CASP3/SP1/MIR29B1	4
BP	GO:0002690	positive regulation of leukocyte chemotaxis	5/156	94/18723	0.001138811	0.005936704	0.003262358	MAPK3/PTK2B/MAPK1/EDN1/ZNF580	5
BP	GO:0032469	endoplasmic reticulum calcium ion homeostasis	3/156	25/18723	0.001140595	0.005936704	0.003262358	ATP2A2/BCL2/APP	3
BP	GO:0072012	glomerulus vasculature development	3/156	25/18723	0.001140595	0.005936704	0.003262358	PDGFRB/PDGFD/BMP7	3
BP	GO:1903959	regulation of anion transmembrane transport	3/156	25/18723	0.001140595	0.005936704	0.003262358	PRNP/RIPK1/ARL6IP5	3
BP	GO:0050731	positive regulation of peptidyl-tyrosine phosphorylation	7/156	193/18723	0.001186691	0.006168202	0.003389571	FBXW7/PRNP/ABL1/HDAC1/PTK2B/HDAC2/HGF	7
BP	GO:0008585	female gonad development	5/156	95/18723	0.001194114	0.006181485	0.003396871	PTPRN/CASP3/SIRT1/BCL2/FOXO3	5
BP	GO:0048709	oligodendrocyte differentiation	5/156	95/18723	0.001194114	0.006181485	0.003396871	BNIP3/HDAC1/GSTP1/HDAC2/ERCC2	5
BP	GO:1903321	negative regulation of protein modification by small protein conjugation or removal	5/156	95/18723	0.001194114	0.006181485	0.003396871	ABL1/TNFAIP3/BAG5/RPS3/PPIA	5
BP	GO:0010332	response to gamma radiation	4/156	56/18723	0.001216242	0.006267531	0.003444155	BCL2/PARP1/MDM2/MIR21	4
BP	GO:0010658	striated muscle cell apoptotic process	4/156	56/18723	0.001216242	0.006267531	0.003444155	BNIP3/BMP7/MIR21/NOL3	4
BP	GO:1990089	response to nerve growth factor	4/156	56/18723	0.001216242	0.006267531	0.003444155	MAPT/CRK/APP/FOXO3	4
BP	GO:0007015	actin filament organization	11/156	442/18723	0.001217316	0.006267531	0.003444155	PAWR/ABL1/PXN/FER/TPM1/BCL2/PTK2B/MET/PRKN/MSRB2/MIR21	11
BP	GO:0045787	positive regulation of cell cycle	9/156	313/18723	0.00126857	0.006522605	0.003584324	PDGFRB/ABL1/IL10/HYAL1/MACROH2A1/APP/MDM2/BECN1/EDN1	9
BP	GO:0062013	positive regulation of small molecule metabolic process	6/156	143/18723	0.001270604	0.006524263	0.003585235	SIRT1/NOS3/SNCA/APP/ARNT/PRKAA2	6
BP	GO:0001963	synaptic transmission, dopaminergic	3/156	26/18723	0.00128153	0.006553865	0.003601502	TOR1A/SNCA/PRKN	3
BP	GO:0014829	vascular associated smooth muscle contraction	3/156	26/18723	0.00128153	0.006553865	0.003601502	SLC8A1/EDN1/MIR21	3
BP	GO:0032682	negative regulation of chemokine production	3/156	26/18723	0.00128153	0.006553865	0.003601502	IL10/GSTP1/SIRPA	3
BP	GO:0001763	morphogenesis of a branching structure	7/156	196/18723	0.001297173	0.006602183	0.003628054	ABL1/IL10/BCL2/MET/BMP7/HGF/EDN1	7
BP	GO:0045664	regulation of neuron differentiation	7/156	196/18723	0.001297173	0.006602183	0.003628054	BCL2/GPR37L1/REST/RNF112/APP/BMP7/FOXO3	7
BP	GO:0071674	mononuclear cell migration	7/156	196/18723	0.001297173	0.006602183	0.003628054	CRK/MAPK3/PTK2B/PDGFD/APP/MAPK1/SIRPA	7
BP	GO:0034205	amyloid-beta formation	4/156	57/18723	0.001299642	0.006602183	0.003628054	PRNP/CASP3/SP1/MIR29B1	4
BP	GO:0060760	positive regulation of response to cytokine stimulus	4/156	57/18723	0.001299642	0.006602183	0.003628054	RIPK1/AXL/PRKN/EDN1	4
BP	GO:0031644	regulation of nervous system process	6/156	144/18723	0.001316882	0.006680851	0.003671284	NOS3/IL10/PTK2B/APP/HGF/EDN1	6
BP	GO:0009165	nucleotide biosynthetic process	8/156	254/18723	0.001328259	0.006729611	0.003698079	NOS3/SNCA/PDK1/NUDT2/NME5/PARP1/MAPK1/NAPRT	8
BP	GO:0007611	learning or memory	8/156	255/18723	0.001361775	0.006890257	0.003786358	PRNP/CASP3/UCN/MAPT/APP/MAPK1/PRKN/ARL6IP5	8
BP	GO:0050864	regulation of B cell activation	7/156	198/18723	0.001375192	0.006948913	0.00381859	PAWR/CASP3/IL10/BCL2/TNFAIP3/BTK/STAT6	7
BP	GO:0043506	regulation of JUN kinase activity	4/156	58/18723	0.001386959	0.006999093	0.003846166	GSTP1/PTK2B/RPS3/EDN1	4
BP	GO:0090596	sensory organ morphogenesis	8/156	256/18723	0.001395961	0.007016639	0.003855807	HDAC1/BCL2/MAPK3/MAPK1/PRKRA/BMP7/HDAC2/EDN1	8
BP	GO:1901293	nucleoside phosphate biosynthetic process	8/156	256/18723	0.001395961	0.007016639	0.003855807	NOS3/SNCA/PDK1/NUDT2/NME5/PARP1/MAPK1/NAPRT	8
BP	GO:1903522	regulation of blood circulation	8/156	256/18723	0.001395961	0.007016639	0.003855807	ATP2A2/FKBP1B/UCN/TPM1/SLC8A1/MDM2/EDN1/MIR21	8
BP	GO:0010675	regulation of cellular carbohydrate metabolic process	6/156	146/18723	0.001413292	0.007094391	0.003898534	SIRT1/SNCA/PDK1/PTK2B/PRKN/SESN2	6
BP	GO:0010758	regulation of macrophage chemotaxis	3/156	27/18723	0.00143296	0.007139414	0.003923275	MAPK3/PTK2B/MAPK1	3
BP	GO:0010882	regulation of cardiac muscle contraction by calcium ion signaling	3/156	27/18723	0.00143296	0.007139414	0.003923275	ATP2A2/FKBP1B/SLC8A1	3
BP	GO:0032967	positive regulation of collagen biosynthetic process	3/156	27/18723	0.00143296	0.007139414	0.003923275	PDGFRB/UCN/HDAC2	3
BP	GO:0061437	renal system vasculature development	3/156	27/18723	0.00143296	0.007139414	0.003923275	PDGFRB/PDGFD/BMP7	3
BP	GO:0061440	kidney vasculature development	3/156	27/18723	0.00143296	0.007139414	0.003923275	PDGFRB/PDGFD/BMP7	3
BP	GO:0000045	autophagosome assembly	5/156	99/18723	0.001435378	0.007139414	0.003923275	TP53INP1/ATP2A2/UBQLN1/MAP1LC3A/BECN1	5
BP	GO:0006165	nucleoside diphosphate phosphorylation	5/156	99/18723	0.001435378	0.007139414	0.003923275	LDHA/NME5/APP/ARNT/PRKAA2	5
BP	GO:1904951	positive regulation of establishment of protein localization	9/156	319/18723	0.001446191	0.007183817	0.003947676	FBXW7/PRNP/PRKD1/MAPK1/MDM2/MAPK8/PPIA/ATP13A2/HYAL2	9
BP	GO:0071902	positive regulation of protein serine/threonine kinase activity	7/156	200/18723	0.001456833	0.00722726	0.003971548	PDGFRB/SIRT1/SNCA/PTK2B/PDGFD/RPS3/EDN1	7
BP	GO:0031348	negative regulation of defense response	8/156	258/18723	0.001466381	0.007265163	0.003992377	IL10/TNFAIP3/GSTP1/CRK/MICB/HGF/MIR21/SIRPA	8
BP	GO:0051055	negative regulation of lipid biosynthetic process	4/156	59/18723	0.001478289	0.007305165	0.004014359	FBXW7/SIRT1/AKR1C3/REST	4
BP	GO:2000351	regulation of endothelial cell apoptotic process	4/156	59/18723	0.001478289	0.007305165	0.004014359	ABL1/AKR1C3/TNFAIP3/FOXO3	4
BP	GO:0046545	development of primary female sexual characteristics	5/156	100/18723	0.001500922	0.007397818	0.004065274	PTPRN/CASP3/SIRT1/BCL2/FOXO3	5
BP	GO:0051588	regulation of neurotransmitter transport	5/156	100/18723	0.001500922	0.007397818	0.004065274	ATP2A2/TOR1A/SNCA/PRKN/MCTP1	5
BP	GO:0070507	regulation of microtubule cytoskeleton organization	6/156	148/18723	0.001514998	0.00745755	0.004098099	ABL1/SNCA/MAPT/MET/RPS3/PRKAA2	6
BP	GO:0017157	regulation of exocytosis	7/156	202/18723	0.001542213	0.007581718	0.004166331	ATP2A2/FER/SNCA/REST/PRKN/ATP13A2/HMOX1	7
BP	GO:0046939	nucleotide phosphorylation	5/156	101/18723	0.001568643	0.007701716	0.004232273	LDHA/NME5/APP/ARNT/PRKAA2	5
BP	GO:0031102	neuron projection regeneration	4/156	60/18723	0.001573728	0.007706818	0.004235077	FKBP1B/BCL2/STK24/HGF	4
BP	GO:0051851	modulation by host of symbiont process	4/156	60/18723	0.001573728	0.007706818	0.004235077	HDAC1/SP1/REST/PRKN	4
BP	GO:0032869	cellular response to insulin stimulus	7/156	203/18723	0.001586341	0.00775861	0.004263538	FOXO1/SIRT1/FER/SP1/GSTP1/PARP1/CPEB2	7
BP	GO:0010460	positive regulation of heart rate	3/156	28/18723	0.001595166	0.007771846	0.004270811	ATP2A2/TPM1/EDN1	3
BP	GO:0010714	positive regulation of collagen metabolic process	3/156	28/18723	0.001595166	0.007771846	0.004270811	PDGFRB/UCN/HDAC2	3
BP	GO:1903649	regulation of cytoplasmic transport	3/156	28/18723	0.001595166	0.007771846	0.004270811	MAPK3/MAPK1/PRKN	3
BP	GO:0062014	negative regulation of small molecule metabolic process	5/156	102/18723	0.001638586	0.007973194	0.004381457	SIRT1/AKR1C3/REST/PARP1/MIR21	5
BP	GO:0030902	hindbrain development	6/156	151/18723	0.0016779	0.008143694	0.00447515	ABL1/ATRN/BCL2/GPR37L1/CRK/BMP7	6
BP	GO:0071333	cellular response to glucose stimulus	6/156	151/18723	0.0016779	0.008143694	0.00447515	PTPRN/ENDOG/FKBP1B/GCLM/PRKAA2/FOXO3	6
BP	GO:0032760	positive regulation of tumor necrosis factor production	5/156	103/18723	0.001710792	0.008292772	0.004557072	RIPK1/HDAC1/HSPB1/APP/HDAC2	5
BP	GO:0008016	regulation of heart contraction	7/156	206/18723	0.001724651	0.008349329	0.004588152	ATP2A2/FKBP1B/UCN/TPM1/SLC8A1/MDM2/EDN1	7
BP	GO:0010955	negative regulation of protein processing	3/156	29/18723	0.00176842	0.008539187	0.004692483	PRNP/MDM2/NOL3	3
BP	GO:1903318	negative regulation of protein maturation	3/156	29/18723	0.00176842	0.008539187	0.004692483	PRNP/MDM2/NOL3	3
BP	GO:0002260	lymphocyte homeostasis	4/156	62/18723	0.001777316	0.008539187	0.004692483	ABL1/CASP3/BCL2/TNFAIP3	4
BP	GO:0032623	interleukin-2 production	4/156	62/18723	0.001777316	0.008539187	0.004692483	PRNP/ABL1/TNFAIP3/RPS3	4
BP	GO:0032663	regulation of interleukin-2 production	4/156	62/18723	0.001777316	0.008539187	0.004692483	PRNP/ABL1/TNFAIP3/RPS3	4
BP	GO:0046824	positive regulation of nucleocytoplasmic transport	4/156	62/18723	0.001777316	0.008539187	0.004692483	PRKD1/MAPK1/MDM2/HYAL2	4
BP	GO:0071331	cellular response to hexose stimulus	6/156	153/18723	0.001793674	0.008606926	0.004729707	PTPRN/ENDOG/FKBP1B/GCLM/PRKAA2/FOXO3	6
BP	GO:0032412	regulation of ion transmembrane transporter activity	8/156	267/18723	0.001818989	0.008717418	0.004790425	PRNP/RIPK1/FKBP1B/UBQLN1/DAPK1/PTK2B/APP/MIR29B1	8
BP	GO:0071326	cellular response to monosaccharide stimulus	6/156	154/18723	0.001853786	0.008873019	0.004875932	PTPRN/ENDOG/FKBP1B/GCLM/PRKAA2/FOXO3	6
BP	GO:0070059	intrinsic apoptotic signaling pathway in response to endoplasmic reticulum stress	4/156	63/18723	0.001885656	0.009014241	0.004953537	SIRT1/BCL2/ERO1A/PRKN	4
BP	GO:0006090	pyruvate metabolic process	5/156	106/18723	0.001941437	0.009220411	0.005066832	LDHA/PDK1/APP/ARNT/PRKAA2	5
BP	GO:0035821	modulation of process of other organism	5/156	106/18723	0.001941437	0.009220411	0.005066832	HDAC1/SP1/REST/PRKN/HYAL2	5
BP	GO:2000278	regulation of DNA biosynthetic process	5/156	106/18723	0.001941437	0.009220411	0.005066832	PDGFRB/MAPK3/PTK2B/MAPK1/HGF	5
BP	GO:0010800	positive regulation of peptidyl-threonine phosphorylation	3/156	30/18723	0.001952985	0.009220411	0.005066832	APP/MAPK1/BMP7	3
BP	GO:0032480	negative regulation of type I interferon production	3/156	30/18723	0.001952985	0.009220411	0.005066832	IL10/MIR21/SIRPA	3
BP	GO:0034390	smooth muscle cell apoptotic process	3/156	30/18723	0.001952985	0.009220411	0.005066832	SIRT1/EDN1/MIR21	3
BP	GO:0034391	regulation of smooth muscle cell apoptotic process	3/156	30/18723	0.001952985	0.009220411	0.005066832	SIRT1/EDN1/MIR21	3
BP	GO:0034694	response to prostaglandin	3/156	30/18723	0.001952985	0.009220411	0.005066832	AKR1C3/PRKAA2/EDN1	3
BP	GO:0048147	negative regulation of fibroblast proliferation	3/156	30/18723	0.001952985	0.009220411	0.005066832	TP53INP1/PAWR/GSTP1	3
BP	GO:0070498	interleukin-1-mediated signaling pathway	3/156	30/18723	0.001952985	0.009220411	0.005066832	VRK2/MAPK3/MIR21	3
BP	GO:0042180	cellular ketone metabolic process	7/156	211/18723	0.001975828	0.009316715	0.005119753	VKORC1L1/SIRT1/SNCA/PDK1/AKR1C3/REST/MIR21	7
BP	GO:0042113	B cell activation	9/156	334/18723	0.001978975	0.009320018	0.005121568	PAWR/ABL1/CASP3/IL10/BCL2/TNFAIP3/BTK/PTK2B/STAT6	9
BP	GO:1903409	reactive oxygen species biosynthetic process	4/156	64/18723	0.001998486	0.009400288	0.005165678	SNCA/TRAP1/FOXO3/MIR21	4
BP	GO:0032526	response to retinoic acid	5/156	107/18723	0.002023141	0.009492815	0.005216524	PDGFRB/SETX/PTK2B/HDAC2/MICB	5
BP	GO:1903557	positive regulation of tumor necrosis factor superfamily cytokine production	5/156	107/18723	0.002023141	0.009492815	0.005216524	RIPK1/HDAC1/HSPB1/APP/HDAC2	5
BP	GO:0006457	protein folding	7/156	212/18723	0.002029299	0.009509999	0.005225967	FKBP1B/TOR1A/HSPB1/TRAP1/ERO1A/BAG5/PPIA	7
BP	GO:0043583	ear development	7/156	213/18723	0.002083884	0.009753807	0.005359946	PDGFRB/BCL2/MAPK3/MAPK1/PRKRA/MPV17/EDN1	7
BP	GO:0034249	negative regulation of cellular amide metabolic process	8/156	273/18723	0.0020891	0.00976622	0.005366767	PRNP/DAPK1/PNPT1/RPS3/MIR29B1/MIR21/CPEB2/SESN2	8
BP	GO:0007173	epidermal growth factor receptor signaling pathway	5/156	108/18723	0.002107328	0.009839364	0.005406961	FBXW7/ABL1/FER/PTK2B/MIR21	5
BP	GO:1905330	regulation of morphogenesis of an epithelium	4/156	65/18723	0.002115901	0.0098673	0.005422312	ABL1/BMP7/HGF/MIR21	4
BP	GO:0001516	prostaglandin biosynthetic process	3/156	31/18723	0.002149114	0.009949118	0.005467273	SIRT1/AKR1C3/EDN1	3
BP	GO:0030212	hyaluronan metabolic process	3/156	31/18723	0.002149114	0.009949118	0.005467273	HYAL1/HGF/HYAL2	3
BP	GO:0031063	regulation of histone deacetylation	3/156	31/18723	0.002149114	0.009949118	0.005467273	UCN/PRKD1/MAPK8	3
BP	GO:0032148	activation of protein kinase B activity	3/156	31/18723	0.002149114	0.009949118	0.005467273	PPIA/MT3/MIR21	3
BP	GO:0033238	regulation of cellular amine metabolic process	3/156	31/18723	0.002149114	0.009949118	0.005467273	SNCA/PRKN/MIR21	3
BP	GO:0046457	prostanoid biosynthetic process	3/156	31/18723	0.002149114	0.009949118	0.005467273	SIRT1/AKR1C3/EDN1	3
BP	GO:0002366	leukocyte activation involved in immune response	8/156	275/18723	0.002185836	0.010106837	0.005553943	ABL1/FER/IL10/BTK/PTK2B/HMOX1/MIR21/STAT6	8
BP	GO:0018958	phenol-containing compound metabolic process	5/156	110/18723	0.002283335	0.010519203	0.005780548	SNCA/BCL2/PRKN/TPO/CYP2E1	5
BP	GO:0032611	interleukin-1 beta production	5/156	110/18723	0.002283335	0.010519203	0.005780548	HSPB1/TNFAIP3/GSTP1/APP/SIRPA	5
BP	GO:0032651	regulation of interleukin-1 beta production	5/156	110/18723	0.002283335	0.010519203	0.005780548	HSPB1/TNFAIP3/GSTP1/APP/SIRPA	5
BP	GO:0046034	ATP metabolic process	8/156	277/18723	0.002286063	0.010519203	0.005780548	CHCHD2/LDHA/SNCA/NUDT2/APP/PARP1/ARNT/PRKAA2	8
BP	GO:0110053	regulation of actin filament organization	8/156	278/18723	0.002337513	0.010742974	0.005903516	ABL1/PXN/FER/TPM1/PTK2B/MET/PRKN/MIR21	8
BP	GO:0035767	endothelial cell chemotaxis	3/156	32/18723	0.002357053	0.010793717	0.0059314	PRKD1/HSPB1/MET	3
BP	GO:0042044	fluid transport	3/156	32/18723	0.002357053	0.010793717	0.0059314	SLC4A11/EDN1/HYAL2	3
BP	GO:0090140	regulation of mitochondrial fission	3/156	32/18723	0.002357053	0.010793717	0.0059314	BNIP3/MAPT/PRKN	3
BP	GO:0042130	negative regulation of T cell proliferation	4/156	67/18723	0.00236486	0.010816467	0.005943902	PAWR/PRNP/CASP3/IL10	4
BP	GO:0034250	positive regulation of cellular amide metabolic process	6/156	162/18723	0.002391298	0.010924277	0.006003146	CASP3/UCN/SP1/MAPK3/PTK2B/MAPK1	6
BP	GO:0006633	fatty acid biosynthetic process	6/156	163/18723	0.002465939	0.011215715	0.006163298	SIRT1/AKR1C3/GSTP1/PRKAA2/CYP2E1/EDN1	6
BP	GO:0010976	positive regulation of neuron projection development	6/156	163/18723	0.002465939	0.011215715	0.006163298	FKBP1B/PRKD1/SETX/PTK2B/BMP7/HGF	6
BP	GO:0032609	interferon-gamma production	5/156	112/18723	0.002469812	0.011215715	0.006163298	PRNP/ABL1/IL10/AXL/SIRPA	5
BP	GO:0032649	regulation of interferon-gamma production	5/156	112/18723	0.002469812	0.011215715	0.006163298	PRNP/ABL1/IL10/AXL/SIRPA	5
BP	GO:0043406	positive regulation of MAP kinase activity	5/156	112/18723	0.002469812	0.011215715	0.006163298	PDGFRB/PTK2B/PDGFD/RPS3/EDN1	5
BP	GO:0044706	multi-multicellular organism process	7/156	220/18723	0.002498506	0.011332509	0.006227479	ETS1/UCN/BCL2/MAPK3/MAPK1/EDN1/MIR21	7
BP	GO:0050806	positive regulation of synaptic transmission	6/156	164/18723	0.002542318	0.011517519	0.006329146	PRNP/ABL1/SNCA/PTK2B/APP/MAPK1	6
BP	GO:0044344	cellular response to fibroblast growth factor stimulus	5/156	113/18723	0.002567089	0.011605816	0.006377667	HYAL1/SNCA/SETX/GCLM/HYAL2	5
BP	GO:0031116	positive regulation of microtubule polymerization	3/156	33/18723	0.002577039	0.011605816	0.006377667	MAPT/MET/RPS3	3
BP	GO:0043552	positive regulation of phosphatidylinositol 3-kinase activity	3/156	33/18723	0.002577039	0.011605816	0.006377667	PDGFRB/PRKD1/PTK2B	3
BP	GO:0045648	positive regulation of erythrocyte differentiation	3/156	33/18723	0.002577039	0.011605816	0.006377667	ETS1/ARNT/FOXO3	3
BP	GO:0070570	regulation of neuron projection regeneration	3/156	33/18723	0.002577039	0.011605816	0.006377667	FKBP1B/STK24/HGF	3
BP	GO:0045669	positive regulation of osteoblast differentiation	4/156	69/18723	0.002633277	0.011845084	0.006509151	PRKD1/BMP7/HGF/MIR21	4
BP	GO:0002244	hematopoietic progenitor cell differentiation	5/156	114/18723	0.002667117	0.011969043	0.006577269	ABL1/BCL2/REST/ERCC2/HYAL2	5
BP	GO:1901800	positive regulation of proteasomal protein catabolic process	5/156	114/18723	0.002667117	0.011969043	0.006577269	FBXW7/UBQLN1/MAPK9/MDM2/PRKN	5
BP	GO:0046916	cellular transition metal ion homeostasis	5/156	115/18723	0.002769942	0.012415857	0.006822804	PRNP/APP/MT3/ATP13A2/HMOX1	5
BP	GO:0045123	cellular extravasation	4/156	70/18723	0.002775013	0.012423971	0.006827263	FER/CRK/PDGFD/SIRPA	4
BP	GO:0014808	release of sequestered calcium ion into cytosol by sarcoplasmic reticulum	3/156	34/18723	0.002809301	0.01256272	0.006903509	FKBP1B/SLC8A1/NOL3	3
BP	GO:0006887	exocytosis	9/156	352/18723	0.002814123	0.012569528	0.00690725	ATP2A2/FER/SNCA/BTK/REST/PRKN/STX2/ATP13A2/HMOX1	9
BP	GO:0021782	glial cell development	5/156	116/18723	0.002875607	0.012829115	0.007049899	MAPT/GSTP1/APP/MT3/ERCC2	5
BP	GO:0072594	establishment of protein localization to organelle	10/156	422/18723	0.002880242	0.012834764	0.007053003	FBXW7/PRKD1/TNFAIP3/MAPT/MACROH2A1/MAPK1/PRKN/MAPK8/TXNIP/HYAL2	10
BP	GO:0008344	adult locomotory behavior	4/156	71/18723	0.002921888	0.012980378	0.007133022	OXR1/SNCA/APP/PRKN	4
BP	GO:0061515	myeloid cell development	4/156	71/18723	0.002921888	0.012980378	0.007133022	FBXW7/KLF2/APP/ERCC2	4
BP	GO:0018394	peptidyl-lysine acetylation	6/156	169/18723	0.002951207	0.012980378	0.007133022	SIRT1/SNCA/HDAC1/MAPK3/HDAC2/PRKAA2	6
BP	GO:0031214	biomineral tissue development	6/156	169/18723	0.002951207	0.012980378	0.007133022	FOXO1/NOS3/SLC8A1/PTK2B/BMP7/ERCC2	6
BP	GO:0010992	ubiquitin recycling	2/156	10/18723	0.002970837	0.012980378	0.007133022	FBXW7/PRKN	2
BP	GO:0030214	hyaluronan catabolic process	2/156	10/18723	0.002970837	0.012980378	0.007133022	HYAL1/HYAL2	2
BP	GO:0032070	regulation of deoxyribonuclease activity	2/156	10/18723	0.002970837	0.012980378	0.007133022	SIRT1/RPS3	2
BP	GO:0045348	positive regulation of MHC class II biosynthetic process	2/156	10/18723	0.002970837	0.012980378	0.007133022	SIRT1/IL10	2
BP	GO:0060272	embryonic skeletal joint morphogenesis	2/156	10/18723	0.002970837	0.012980378	0.007133022	HYAL1/BMP7	2
BP	GO:0060439	trachea morphogenesis	2/156	10/18723	0.002970837	0.012980378	0.007133022	MAPK3/MAPK1	2
BP	GO:0072124	regulation of glomerular mesangial cell proliferation	2/156	10/18723	0.002970837	0.012980378	0.007133022	PDGFD/BMP7	2
BP	GO:0072203	cell proliferation involved in metanephros development	2/156	10/18723	0.002970837	0.012980378	0.007133022	PDGFRB/BMP7	2
BP	GO:0090043	regulation of tubulin deacetylation	2/156	10/18723	0.002970837	0.012980378	0.007133022	MAPT/PRKAA2	2
BP	GO:0090647	modulation of age-related behavioral decline	2/156	10/18723	0.002970837	0.012980378	0.007133022	PRNP/APP	2
BP	GO:1990535	neuron projection maintenance	2/156	10/18723	0.002970837	0.012980378	0.007133022	PRNP/APP	2
BP	GO:2000169	regulation of peptidyl-cysteine S-nitrosylation	2/156	10/18723	0.002970837	0.012980378	0.007133022	OXR1/NCOA7	2
BP	GO:2000659	regulation of interleukin-1-mediated signaling pathway	2/156	10/18723	0.002970837	0.012980378	0.007133022	VRK2/MIR21	2
BP	GO:0007259	receptor signaling pathway via JAK-STAT	6/156	170/18723	0.003038562	0.013222688	0.007266177	FER/IL10/HDAC1/PTK2B/HDAC2/STAT6	6
BP	GO:0010664	negative regulation of striated muscle cell apoptotic process	3/156	35/18723	0.003054059	0.013222688	0.007266177	BMP7/MIR21/NOL3	3
BP	GO:0010837	regulation of keratinocyte proliferation	3/156	35/18723	0.003054059	0.013222688	0.007266177	PRKD1/PTPRK/MIR21	3
BP	GO:0032232	negative regulation of actin filament bundle assembly	3/156	35/18723	0.003054059	0.013222688	0.007266177	MET/PRKN/MIR21	3
BP	GO:0032350	regulation of hormone metabolic process	3/156	35/18723	0.003054059	0.013222688	0.007266177	AKR1C3/REST/ARNT	3
BP	GO:0097421	liver regeneration	3/156	35/18723	0.003054059	0.013222688	0.007266177	IL10/PNPT1/HMOX1	3
BP	GO:0098810	neurotransmitter reuptake	3/156	35/18723	0.003054059	0.013222688	0.007266177	TOR1A/SNCA/PRKN	3
BP	GO:1903514	release of sequestered calcium ion into cytosol by endoplasmic reticulum	3/156	35/18723	0.003054059	0.013222688	0.007266177	FKBP1B/SLC8A1/NOL3	3
BP	GO:0030330	DNA damage response, signal transduction by p53 class mediator	4/156	72/18723	0.003073994	0.013278816	0.00729702	SIRT1/MDM2/FOXO3/SESN2	4
BP	GO:0071479	cellular response to ionizing radiation	4/156	72/18723	0.003073994	0.013278816	0.00729702	SIRT1/MDM2/NET1/MIR21	4
BP	GO:1903131	mononuclear cell differentiation	10/156	426/18723	0.003080509	0.013291892	0.007304206	ABL1/IL10/BCL2/AXL/BTK/PTK2B/DHRS2/PTPRK/MIR21/STAT6	10
BP	GO:0002429	immune response-activating cell surface receptor signaling pathway	8/156	291/18723	0.003092816	0.013314835	0.007316814	PAWR/PRNP/ABL1/BCL2/BTK/MAPK1/RPS3/MICB	8
BP	GO:0002757	immune response-activating signal transduction	8/156	291/18723	0.003092816	0.013314835	0.007316814	PAWR/PRNP/ABL1/BCL2/BTK/MAPK1/RPS3/MICB	8
BP	GO:0045444	fat cell differentiation	7/156	229/18723	0.003121777	0.01342011	0.007374664	BNIP3/FOXO1/SIRT1/ERO1A/BMP7/MIR29B1/MIR21	7
BP	GO:0042129	regulation of T cell proliferation	6/156	171/18723	0.003127837	0.01342011	0.007374664	PAWR/PRNP/CASP3/IL10/RPS3/MIR21	6
BP	GO:0110148	biomineralization	6/156	171/18723	0.003127837	0.01342011	0.007374664	FOXO1/NOS3/SLC8A1/PTK2B/BMP7/ERCC2	6
BP	GO:0043254	regulation of protein-containing complex assembly	10/156	428/18723	0.003184733	0.013648856	0.007500366	ABL1/FER/MAPK9/SNCA/MAPT/PTK2B/MET/PARP1/RPS3/MMP3	10
BP	GO:0030595	leukocyte chemotaxis	7/156	230/18723	0.003197756	0.013673907	0.007514132	IL10/MAPK3/PTK2B/MAPK1/PPIA/EDN1/ZNF580	7
BP	GO:0045055	regulated exocytosis	7/156	230/18723	0.003197756	0.013673907	0.007514132	ATP2A2/FER/SNCA/BTK/REST/STX2/HMOX1	7
BP	GO:0032732	positive regulation of interleukin-1 production	4/156	73/18723	0.003231419	0.013771483	0.007567753	HDAC1/HSPB1/APP/HDAC2	4
BP	GO:0035924	cellular response to vascular endothelial growth factor stimulus	4/156	73/18723	0.003231419	0.013771483	0.007567753	PDGFRB/PRKD1/HSPB1/MIR21	4
BP	GO:0051865	protein autoubiquitination	4/156	73/18723	0.003231419	0.013771483	0.007567753	RNF112/MDM2/PRKN/ERCC8	4
BP	GO:0003203	endocardial cushion morphogenesis	3/156	36/18723	0.003311526	0.014021851	0.007705335	NOS3/MDM2/BMP7	3
BP	GO:0008207	C21-steroid hormone metabolic process	3/156	36/18723	0.003311526	0.014021851	0.007705335	AKR1C3/REST/DHRS2	3
BP	GO:0010762	regulation of fibroblast migration	3/156	36/18723	0.003311526	0.014021851	0.007705335	FER/SLC8A1/HYAL2	3
BP	GO:0051385	response to mineralocorticoid	3/156	36/18723	0.003311526	0.014021851	0.007705335	PARP1/FOXO3/EDN1	3
BP	GO:1902229	regulation of intrinsic apoptotic signaling pathway in response to DNA damage	3/156	36/18723	0.003311526	0.014021851	0.007705335	SIRT1/BCL2/RPS3	3
BP	GO:0051099	positive regulation of binding	6/156	173/18723	0.003312248	0.014021851	0.007705335	ABL1/MET/APP/PARP1/PRKN/ERCC2	6
BP	GO:0071774	response to fibroblast growth factor	5/156	120/18723	0.003327573	0.01407109	0.007732393	HYAL1/SNCA/SETX/GCLM/HYAL2	5
BP	GO:0046879	hormone secretion	8/156	295/18723	0.003359832	0.01419175	0.007798699	PTPRN/FKBP1B/UCN/HDAC1/BTK/REST/PRKN/EDN1	8
BP	GO:0048639	positive regulation of developmental growth	6/156	174/18723	0.003407437	0.014376895	0.007900441	BCL2/MAPT/MAPK1/PRKN/EDN1/SLC23A2	6
BP	GO:0050890	cognition	8/156	296/18723	0.003429305	0.014453153	0.007942346	PRNP/CASP3/UCN/MAPT/APP/MAPK1/PRKN/ARL6IP5	8
BP	GO:0032271	regulation of protein polymerization	7/156	233/18723	0.003434202	0.014457799	0.007944899	ABL1/FER/SNCA/MAPT/PTK2B/MET/RPS3	7
BP	GO:0042177	negative regulation of protein catabolic process	5/156	121/18723	0.003448113	0.014500345	0.007968279	IL10/SNCA/BAG5/ATP13A2/ALAD	5
BP	GO:0048588	developmental cell growth	7/156	234/18723	0.003515909	0.014769143	0.00811599	ABL1/MAPT/APP/PRKN/MT3/EDN1/SLC23A2	7
BP	GO:0002688	regulation of leukocyte chemotaxis	5/156	122/18723	0.003571763	0.014890398	0.008182622	MAPK3/PTK2B/MAPK1/EDN1/ZNF580	5
BP	GO:0031109	microtubule polymerization or depolymerization	5/156	122/18723	0.003571763	0.014890398	0.008182622	ABL1/SNCA/MAPT/MET/RPS3	5
BP	GO:0050868	negative regulation of T cell activation	5/156	122/18723	0.003571763	0.014890398	0.008182622	PAWR/PRNP/CASP3/IL10/MIR21	5
BP	GO:0031112	positive regulation of microtubule polymerization or depolymerization	3/156	37/18723	0.003581905	0.014890398	0.008182622	MAPT/MET/RPS3	3
BP	GO:0060416	response to growth hormone	3/156	37/18723	0.003581905	0.014890398	0.008182622	PXN/PNPT1/STAT6	3
BP	GO:0090218	positive regulation of lipid kinase activity	3/156	37/18723	0.003581905	0.014890398	0.008182622	PDGFRB/PRKD1/PTK2B	3
BP	GO:0002699	positive regulation of immune effector process	7/156	235/18723	0.00359909	0.014890398	0.008182622	SIRT1/FER/IL10/BTK/HMOX1/MIR21/STAT6	7
BP	GO:0045930	negative regulation of mitotic cell cycle	7/156	235/18723	0.00359909	0.014890398	0.008182622	ABL1/IL10/BCL2/MDM2/BMP7/MIR29B1/MIR21	7
BP	GO:0006527	arginine catabolic process	2/156	11/18723	0.003611215	0.014890398	0.008182622	NOS3/MIR21	2
BP	GO:0032351	negative regulation of hormone metabolic process	2/156	11/18723	0.003611215	0.014890398	0.008182622	AKR1C3/REST	2
BP	GO:0033210	leptin-mediated signaling pathway	2/156	11/18723	0.003611215	0.014890398	0.008182622	SIRT1/MT3	2
BP	GO:0048102	autophagic cell death	2/156	11/18723	0.003611215	0.014890398	0.008182622	BNIP3/TP53INP1	2
BP	GO:0061029	eyelid development in camera-type eye	2/156	11/18723	0.003611215	0.014890398	0.008182622	HDAC1/HDAC2	2
BP	GO:0071609	chemokine (C-C motif) ligand 5 production	2/156	11/18723	0.003611215	0.014890398	0.008182622	IL10/SIRPA	2
BP	GO:0071649	regulation of chemokine (C-C motif) ligand 5 production	2/156	11/18723	0.003611215	0.014890398	0.008182622	IL10/SIRPA	2
BP	GO:0072497	mesenchymal stem cell differentiation	2/156	11/18723	0.003611215	0.014890398	0.008182622	SLC4A11/REST	2
BP	GO:1905050	positive regulation of metallopeptidase activity	2/156	11/18723	0.003611215	0.014890398	0.008182622	MIR29B1/MIR21	2
BP	GO:0030072	peptide hormone secretion	7/156	236/18723	0.003683763	0.015156737	0.008328982	PTPRN/FKBP1B/UCN/HDAC1/REST/PRKN/EDN1	7
BP	GO:0090068	positive regulation of cell cycle process	7/156	236/18723	0.003683763	0.015156737	0.008328982	PDGFRB/HYAL1/MACROH2A1/APP/MDM2/BECN1/EDN1	7
BP	GO:0050852	T cell receptor signaling pathway	5/156	123/18723	0.003698567	0.01520123	0.008353432	PAWR/PRNP/ABL1/MAPK1/RPS3	5
BP	GO:0045685	regulation of glial cell differentiation	4/156	76/18723	0.003736499	0.015340585	0.008430011	HDAC1/GPR37L1/RNF112/HDAC2	4
BP	GO:1901617	organic hydroxy compound biosynthetic process	7/156	237/18723	0.003769945	0.015449955	0.008490112	SIRT1/SNCA/AKR1C3/REST/PTK2B/DHCR24/PRKAA2	7
BP	GO:0009150	purine ribonucleotide metabolic process	9/156	368/18723	0.003771249	0.015449955	0.008490112	LDHA/SNCA/PDK1/NUDT2/NME5/APP/PARP1/ARNT/PRKAA2	9
BP	GO:0009132	nucleoside diphosphate metabolic process	5/156	124/18723	0.003828569	0.015667935	0.008609897	LDHA/NME5/APP/ARNT/PRKAA2	5
BP	GO:0046329	negative regulation of JNK cascade	3/156	38/18723	0.003865395	0.015750966	0.008655525	GSTP1/PRKN/SIRPA	3
BP	GO:0048246	macrophage chemotaxis	3/156	38/18723	0.003865395	0.015750966	0.008655525	MAPK3/PTK2B/MAPK1	3
BP	GO:1902110	positive regulation of mitochondrial membrane permeability involved in apoptotic process	3/156	38/18723	0.003865395	0.015750966	0.008655525	BNIP3/MAPK8/MIR29B1	3
BP	GO:1903580	positive regulation of ATP metabolic process	3/156	38/18723	0.003865395	0.015750966	0.008655525	APP/ARNT/PRKAA2	3
BP	GO:0055117	regulation of cardiac muscle contraction	4/156	77/18723	0.003916086	0.01594048	0.008759667	ATP2A2/FKBP1B/UCN/SLC8A1	4
BP	GO:0007159	leukocyte cell-cell adhesion	9/156	371/18723	0.003976202	0.016167909	0.008884645	PAWR/PRNP/CASP3/ETS1/IL10/BMP7/RPS3/MIR21/SIRPA	9
BP	GO:0010721	negative regulation of cell development	6/156	180/18723	0.004021989	0.016319251	0.008967811	FBXW7/GPR37L1/REST/BMP7/MT3/MIR29B1	6
BP	GO:0071897	DNA biosynthetic process	6/156	180/18723	0.004021989	0.016319251	0.008967811	PDGFRB/SIRT1/MAPK3/PTK2B/MAPK1/HGF	6
BP	GO:0032886	regulation of microtubule-based process	7/156	240/18723	0.004037714	0.016348236	0.008983739	ABL1/SIRT1/SNCA/MAPT/MET/RPS3/PRKAA2	7
BP	GO:0050851	antigen receptor-mediated signaling pathway	7/156	240/18723	0.004037714	0.016348236	0.008983739	PAWR/PRNP/ABL1/BCL2/BTK/MAPK1/RPS3	7
BP	GO:0009064	glutamine family amino acid metabolic process	4/156	78/18723	0.00410143	0.016570997	0.009106151	NOS3/PYCR2/GCLM/MIR21	4
BP	GO:0070373	negative regulation of ERK1 and ERK2 cascade	4/156	78/18723	0.00410143	0.016570997	0.009106151	ABL1/GSTP1/MIR21/SIRPA	4
BP	GO:0060047	heart contraction	7/156	241/18723	0.004130103	0.016658753	0.009154375	ATP2A2/FKBP1B/UCN/TPM1/SLC8A1/MDM2/EDN1	7
BP	GO:0097696	receptor signaling pathway via STAT	6/156	181/18723	0.004131895	0.016658753	0.009154375	FER/IL10/HDAC1/PTK2B/HDAC2/STAT6	6
BP	GO:0016572	histone phosphorylation	3/156	39/18723	0.004162183	0.016745426	0.009202003	MACROH2A1/MAPK3/PRKAA2	3
BP	GO:0071548	response to dexamethasone	3/156	39/18723	0.004162183	0.016745426	0.009202003	FOXO1/FOXO3/EDN1	3
BP	GO:0009914	hormone transport	8/156	306/18723	0.004187128	0.016820974	0.009243519	PTPRN/FKBP1B/UCN/HDAC1/BTK/REST/PRKN/EDN1	8
BP	GO:0030098	lymphocyte differentiation	9/156	374/18723	0.004189791	0.016820974	0.009243519	ABL1/IL10/BCL2/AXL/BTK/PTK2B/PTPRK/MIR21/STAT6	9
BP	GO:0002790	peptide secretion	7/156	242/18723	0.004224086	0.016940808	0.009309371	PTPRN/FKBP1B/UCN/HDAC1/REST/PRKN/EDN1	7
BP	GO:0051224	negative regulation of protein transport	5/156	127/18723	0.004238209	0.016979575	0.009330674	FKBP1B/HDAC1/REST/PRKN/MIR29B1	5
BP	GO:0001821	histamine secretion	2/156	12/18723	0.004309832	0.016998407	0.009341022	BTK/EDN1	2
BP	GO:0014889	muscle atrophy	2/156	12/18723	0.004309832	0.016998407	0.009341022	FOXO3/NOL3	2
BP	GO:0033004	negative regulation of mast cell activation	2/156	12/18723	0.004309832	0.016998407	0.009341022	FER/HMOX1	2
BP	GO:0033127	regulation of histone phosphorylation	2/156	12/18723	0.004309832	0.016998407	0.009341022	MACROH2A1/MAPK3	2
BP	GO:0034392	negative regulation of smooth muscle cell apoptotic process	2/156	12/18723	0.004309832	0.016998407	0.009341022	EDN1/MIR21	2
BP	GO:0060788	ectodermal placode formation	2/156	12/18723	0.004309832	0.016998407	0.009341022	HDAC1/HDAC2	2
BP	GO:0061517	macrophage proliferation	2/156	12/18723	0.004309832	0.016998407	0.009341022	MAPK3/MAPK1	2
BP	GO:0070493	thrombin-activated receptor signaling pathway	2/156	12/18723	0.004309832	0.016998407	0.009341022	SNCA/MET	2
BP	GO:0070572	positive regulation of neuron projection regeneration	2/156	12/18723	0.004309832	0.016998407	0.009341022	FKBP1B/HGF	2
BP	GO:0071697	ectodermal placode morphogenesis	2/156	12/18723	0.004309832	0.016998407	0.009341022	HDAC1/HDAC2	2
BP	GO:0072537	fibroblast activation	2/156	12/18723	0.004309832	0.016998407	0.009341022	PDGFRB/GCLM	2
BP	GO:0072584	caveolin-mediated endocytosis	2/156	12/18723	0.004309832	0.016998407	0.009341022	MAPK3/MAPK1	2
BP	GO:0150065	regulation of deacetylase activity	2/156	12/18723	0.004309832	0.016998407	0.009341022	PRKD1/MAPK8	2
BP	GO:1903599	positive regulation of autophagy of mitochondrion	2/156	12/18723	0.004309832	0.016998407	0.009341022	BNIP3/PRKN	2
BP	GO:1905709	negative regulation of membrane permeability	2/156	12/18723	0.004309832	0.016998407	0.009341022	BNIP3/NOL3	2
BP	GO:0018205	peptidyl-lysine modification	9/156	376/18723	0.004337102	0.017088271	0.009390405	SIRT1/SNCA/HDAC1/MACROH2A1/MAPK3/MDM2/HDAC2/ARNT/PRKAA2	9
BP	GO:0002819	regulation of adaptive immune response	6/156	183/18723	0.004358359	0.017154287	0.009426682	SIRT1/IL10/TNFAIP3/BTK/MIR21/STAT6	6
BP	GO:0022407	regulation of cell-cell adhesion	10/156	448/18723	0.004389664	0.017259671	0.009484593	PAWR/PRNP/ABL1/CASP3/ETS1/IL10/BMP7/RPS3/MIR21/SIRPA	10
BP	GO:0045022	early endosome to late endosome transport	3/156	40/18723	0.004472453	0.017451007	0.009589737	MAPK3/MAPK1/BECN1	3
BP	GO:0045429	positive regulation of nitric oxide biosynthetic process	3/156	40/18723	0.004472453	0.017451007	0.009589737	KLF2/PTK2B/EDN1	3
BP	GO:0055069	zinc ion homeostasis	3/156	40/18723	0.004472453	0.017451007	0.009589737	PRKN/MT3/ATP13A2	3
BP	GO:0097352	autophagosome maturation	3/156	40/18723	0.004472453	0.017451007	0.009589737	ATP2A2/UBQLN1/MAP1LC3A	3
BP	GO:1901223	negative regulation of NIK/NF-kappaB signaling	3/156	40/18723	0.004472453	0.017451007	0.009589737	BMP7/MIR29B1/MIR21	3
BP	GO:1902686	mitochondrial outer membrane permeabilization involved in programmed cell death	3/156	40/18723	0.004472453	0.017451007	0.009589737	BNIP3/MAPK8/MIR29B1	3
BP	GO:0055001	muscle cell development	6/156	184/18723	0.00447497	0.017451007	0.009589737	PDGFRB/ATP2A2/TPM1/BCL2/SLC8A1/EDN1	6
BP	GO:2001257	regulation of cation channel activity	6/156	184/18723	0.00447497	0.017451007	0.009589737	FKBP1B/UBQLN1/DAPK1/PTK2B/APP/MIR29B1	6
BP	GO:0071229	cellular response to acid chemical	4/156	80/18723	0.00448973	0.017490665	0.00961153	KLF2/PDGFD/GCLM/SESN2	4
BP	GO:0017148	negative regulation of translation	7/156	245/18723	0.004515781	0.017574183	0.009657425	DAPK1/PNPT1/RPS3/MIR29B1/MIR21/CPEB2/SESN2	7
BP	GO:0006638	neutral lipid metabolic process	5/156	129/18723	0.004528107	0.017604171	0.009673904	FBXW7/SIRT1/SNCA/MIR29B1/CYP2E1	5
BP	GO:0006282	regulation of DNA repair	5/156	130/18723	0.00467823	0.018115268	0.009954764	SIRT1/PARP1/OGG1/RPS3/ERCC8	5
BP	GO:0030534	adult behavior	5/156	130/18723	0.00467823	0.018115268	0.009954764	OXR1/SNCA/APP/PRKN/HDAC2	5
BP	GO:0042476	odontogenesis	5/156	130/18723	0.00467823	0.018115268	0.009954764	FOXO1/HDAC1/BMP7/HDAC2/EDN1	5
BP	GO:0001942	hair follicle development	4/156	81/18723	0.004692853	0.018115268	0.009954764	HDAC1/BCL2/HDAC2/ERCC2	4
BP	GO:0006096	glycolytic process	4/156	81/18723	0.004692853	0.018115268	0.009954764	LDHA/APP/ARNT/PRKAA2	4
BP	GO:0014032	neural crest cell development	4/156	81/18723	0.004692853	0.018115268	0.009954764	MAPK3/MAPK1/BMP7/EDN1	4
BP	GO:2000106	regulation of leukocyte apoptotic process	4/156	81/18723	0.004692853	0.018115268	0.009954764	SIRT1/IL10/AXL/BTK	4
BP	GO:0008217	regulation of blood pressure	6/156	186/18723	0.004715079	0.018182641	0.009991787	NOS3/UCN/TPM1/GPR37L1/HMOX1/EDN1	6
BP	GO:0042307	positive regulation of protein import into nucleus	3/156	41/18723	0.004796378	0.018421571	0.010123085	PRKD1/MAPK1/HYAL2	3
BP	GO:0050856	regulation of T cell receptor signaling pathway	3/156	41/18723	0.004796378	0.018421571	0.010123085	PAWR/PRNP/RPS3	3
BP	GO:1904407	positive regulation of nitric oxide metabolic process	3/156	41/18723	0.004796378	0.018421571	0.010123085	KLF2/PTK2B/EDN1	3
BP	GO:1905521	regulation of macrophage migration	3/156	41/18723	0.004796378	0.018421571	0.010123085	MAPK3/PTK2B/MAPK1	3
BP	GO:0033044	regulation of chromosome organization	6/156	187/18723	0.004838631	0.018565138	0.010201978	MAPT/MACROH2A1/MAPK3/PARP1/MAPK1/BECN1	6
BP	GO:0001892	embryonic placenta development	4/156	82/18723	0.004902069	0.018751889	0.010304602	IL10/MAPK1/BMP7/ARNT	4
BP	GO:0002312	B cell activation involved in immune response	4/156	82/18723	0.004902069	0.018751889	0.010304602	ABL1/IL10/PTK2B/STAT6	4
BP	GO:0006757	ATP generation from ADP	4/156	82/18723	0.004902069	0.018751889	0.010304602	LDHA/APP/ARNT/PRKAA2	4
BP	GO:0045926	negative regulation of growth	7/156	249/18723	0.004928098	0.018832552	0.010348928	SIRT1/HYAL1/BCL2/PNPT1/MT3/SESN2/HYAL2	7
BP	GO:0006575	cellular modified amino acid metabolic process	6/156	188/18723	0.004964549	0.018933867	0.010404603	GSS/GSTP1/GLRX2/TPO/ARL6IP5/GCLM	6
BP	GO:0030308	negative regulation of cell growth	6/156	188/18723	0.004964549	0.018933867	0.010404603	SIRT1/HYAL1/BCL2/MT3/SESN2/HYAL2	6
BP	GO:0035264	multicellular organism growth	5/156	132/18723	0.004989044	0.018989267	0.010435047	KLF2/ATRN/BCL2/APP/ERCC2	5
BP	GO:0045667	regulation of osteoblast differentiation	5/156	132/18723	0.004989044	0.018989267	0.010435047	PRKD1/REST/BMP7/HGF/MIR21	5
BP	GO:0009259	ribonucleotide metabolic process	9/156	385/18723	0.005050815	0.019090278	0.010490555	LDHA/SNCA/PDK1/NUDT2/NME5/APP/PARP1/ARNT/PRKAA2	9
BP	GO:0006995	cellular response to nitrogen starvation	2/156	13/18723	0.005065688	0.019090278	0.010490555	MAP1LC3A/BECN1	2
BP	GO:0010635	regulation of mitochondrial fusion	2/156	13/18723	0.005065688	0.019090278	0.010490555	BNIP3/PRKN	2
BP	GO:0042769	DNA damage response, detection of DNA damage	2/156	13/18723	0.005065688	0.019090278	0.010490555	PARP1/RPS3	2
BP	GO:0043562	cellular response to nitrogen levels	2/156	13/18723	0.005065688	0.019090278	0.010490555	MAP1LC3A/BECN1	2
BP	GO:0048012	hepatocyte growth factor receptor signaling pathway	2/156	13/18723	0.005065688	0.019090278	0.010490555	MET/HGF	2
BP	GO:0071696	ectodermal placode development	2/156	13/18723	0.005065688	0.019090278	0.010490555	HDAC1/HDAC2	2
BP	GO:0090042	tubulin deacetylation	2/156	13/18723	0.005065688	0.019090278	0.010490555	MAPT/PRKAA2	2
BP	GO:0098814	spontaneous synaptic transmission	2/156	13/18723	0.005065688	0.019090278	0.010490555	APP/PRKN	2
BP	GO:1900121	negative regulation of receptor binding	2/156	13/18723	0.005065688	0.019090278	0.010490555	ATP2A2/IL10	2
BP	GO:0046578	regulation of Ras protein signal transduction	6/156	189/18723	0.005092862	0.019139938	0.010517844	PDGFRB/ABL1/CRK/MET/NET1/MAPKAP1	6
BP	GO:0000266	mitochondrial fission	3/156	42/18723	0.005134125	0.019139938	0.010517844	BNIP3/MAPT/PRKN	3
BP	GO:0014912	negative regulation of smooth muscle cell migration	3/156	42/18723	0.005134125	0.019139938	0.010517844	TPM1/GSTP1/MIR21	3
BP	GO:0032689	negative regulation of interferon-gamma production	3/156	42/18723	0.005134125	0.019139938	0.010517844	PRNP/IL10/AXL	3
BP	GO:0042168	heme metabolic process	3/156	42/18723	0.005134125	0.019139938	0.010517844	HMOX1/NFE2L1/ALAD	3
BP	GO:0043507	positive regulation of JUN kinase activity	3/156	42/18723	0.005134125	0.019139938	0.010517844	PTK2B/RPS3/EDN1	3
BP	GO:0045687	positive regulation of glial cell differentiation	3/156	42/18723	0.005134125	0.019139938	0.010517844	HDAC1/RNF112/HDAC2	3
BP	GO:0048489	synaptic vesicle transport	3/156	42/18723	0.005134125	0.019139938	0.010517844	TOR1A/SNCA/PRKN	3
BP	GO:0071312	cellular response to alkaloid	3/156	42/18723	0.005134125	0.019139938	0.010517844	CASP3/SLC8A1/MDM2	3
BP	GO:1902895	positive regulation of pri-miRNA transcription by RNA polymerase II	3/156	42/18723	0.005134125	0.019139938	0.010517844	ETS1/IL10/FOXO3	3
BP	GO:1904037	positive regulation of epithelial cell apoptotic process	3/156	42/18723	0.005134125	0.019139938	0.010517844	HDAC1/AKR1C3/FOXO3	3
BP	GO:0003015	heart process	7/156	251/18723	0.005144598	0.019160233	0.010528997	ATP2A2/FKBP1B/UCN/TPM1/SLC8A1/MDM2/EDN1	7
BP	GO:0051216	cartilage development	6/156	190/18723	0.005223594	0.019435444	0.010680232	HYAL1/MAPK3/BMP7/EDN1/MIR21/HYAL2	6
BP	GO:0032434	regulation of proteasomal ubiquitin-dependent protein catabolic process	5/156	134/18723	0.005314239	0.019753415	0.010854964	UBQLN1/MAPK9/MDM2/PRKN/BAG5	5
BP	GO:0006970	response to osmotic stress	4/156	84/18723	0.005339103	0.01976869	0.010863358	SLC4A11/CASP3/MAPK13/PTK2B	4
BP	GO:0022404	molting cycle process	4/156	84/18723	0.005339103	0.01976869	0.010863358	HDAC1/BCL2/HDAC2/ERCC2	4
BP	GO:0022405	hair cycle process	4/156	84/18723	0.005339103	0.01976869	0.010863358	HDAC1/BCL2/HDAC2/ERCC2	4
BP	GO:0042440	pigment metabolic process	4/156	84/18723	0.005339103	0.01976869	0.010863358	BCL2/HMOX1/NFE2L1/ALAD	4
BP	GO:0006164	purine nucleotide biosynthetic process	6/156	191/18723	0.005356774	0.019814861	0.01088873	NOS3/SNCA/PDK1/NUDT2/NME5/PARP1	6
BP	GO:1901987	regulation of cell cycle phase transition	9/156	390/18723	0.005484993	0.020135943	0.011065172	FBXW7/HYAL1/BCL2/MACROH2A1/APP/MDM2/ERCC3/MIR29B1/ERCC2	9
BP	GO:0001504	neurotransmitter uptake	3/156	43/18723	0.005485855	0.020135943	0.011065172	TOR1A/SNCA/PRKN	3
BP	GO:0006458	'de novo' protein folding	3/156	43/18723	0.005485855	0.020135943	0.011065172	FKBP1B/TOR1A/ERO1A	3
BP	GO:0014002	astrocyte development	3/156	43/18723	0.005485855	0.020135943	0.011065172	MAPT/APP/MT3	3
BP	GO:0035794	positive regulation of mitochondrial membrane permeability	3/156	43/18723	0.005485855	0.020135943	0.011065172	BNIP3/MAPK8/MIR29B1	3
BP	GO:0045776	negative regulation of blood pressure	3/156	43/18723	0.005485855	0.020135943	0.011065172	NOS3/UCN/GPR37L1	3
BP	GO:0098927	vesicle-mediated transport between endosomal compartments	3/156	43/18723	0.005485855	0.020135943	0.011065172	MAPK3/MAPK1/BECN1	3
BP	GO:1904591	positive regulation of protein import	3/156	43/18723	0.005485855	0.020135943	0.011065172	PRKD1/MAPK1/HYAL2	3
BP	GO:0098773	skin epidermis development	4/156	85/18723	0.005567082	0.02041442	0.011218202	HDAC1/BCL2/HDAC2/ERCC2	4
BP	GO:0007565	female pregnancy	6/156	193/18723	0.005630578	0.020627405	0.011335242	ETS1/UCN/BCL2/MAPK3/MAPK1/MIR21	6
BP	GO:0090092	regulation of transmembrane receptor protein serine/threonine kinase signaling pathway	7/156	256/18723	0.005717145	0.020924423	0.01149846	ABL1/SIRT1/PARP1/BMP7/RBPMS/MIR29B1/MIR21	7
BP	GO:0035023	regulation of Rho protein signal transduction	4/156	86/18723	0.005801475	0.02114673	0.011620623	PDGFRB/ABL1/MET/NET1	4
BP	GO:0046928	regulation of neurotransmitter secretion	4/156	86/18723	0.005801475	0.02114673	0.011620623	ATP2A2/SNCA/PRKN/MCTP1	4
BP	GO:0048864	stem cell development	4/156	86/18723	0.005801475	0.02114673	0.011620623	MAPK3/MAPK1/BMP7/EDN1	4
BP	GO:0008203	cholesterol metabolic process	5/156	137/18723	0.005829757	0.02114673	0.011620623	APP/DHCR24/MT3/PRKAA2/NFE2L1	5
BP	GO:0060048	cardiac muscle contraction	5/156	137/18723	0.005829757	0.02114673	0.011620623	ATP2A2/FKBP1B/UCN/TPM1/SLC8A1	5
BP	GO:0032007	negative regulation of TOR signaling	3/156	44/18723	0.005851722	0.02114673	0.011620623	SIRT1/PRKAA2/SESN2	3
BP	GO:0042554	superoxide anion generation	3/156	44/18723	0.005851722	0.02114673	0.011620623	MAPT/GSTP1/EDN1	3
BP	GO:0060711	labyrinthine layer development	3/156	44/18723	0.005851722	0.02114673	0.011620623	IL10/MAPK1/BMP7	3
BP	GO:0034616	response to laminar fluid shear stress	2/156	14/18723	0.005877792	0.02114673	0.011620623	KLF2/ETS1	2
BP	GO:0035791	platelet-derived growth factor receptor-beta signaling pathway	2/156	14/18723	0.005877792	0.02114673	0.011620623	PDGFRB/ABL1	2
BP	GO:0035810	positive regulation of urine volume	2/156	14/18723	0.005877792	0.02114673	0.011620623	EDN1/HYAL2	2
BP	GO:0043249	erythrocyte maturation	2/156	14/18723	0.005877792	0.02114673	0.011620623	KLF2/ERCC2	2
BP	GO:0043922	negative regulation by host of viral transcription	2/156	14/18723	0.005877792	0.02114673	0.011620623	HDAC1/REST	2
BP	GO:0045579	positive regulation of B cell differentiation	2/156	14/18723	0.005877792	0.02114673	0.011620623	IL10/BTK	2
BP	GO:0051589	negative regulation of neurotransmitter transport	2/156	14/18723	0.005877792	0.02114673	0.011620623	SNCA/PRKN	2
BP	GO:0072498	embryonic skeletal joint development	2/156	14/18723	0.005877792	0.02114673	0.011620623	HYAL1/BMP7	2
BP	GO:1901722	regulation of cell proliferation involved in kidney development	2/156	14/18723	0.005877792	0.02114673	0.011620623	PDGFD/BMP7	2
BP	GO:1902166	negative regulation of intrinsic apoptotic signaling pathway in response to DNA damage by p53 class mediator	2/156	14/18723	0.005877792	0.02114673	0.011620623	SIRT1/BCL2	2
BP	GO:0032273	positive regulation of protein polymerization	5/156	138/18723	0.006009162	0.02157861	0.011857952	FER/MAPT/PTK2B/MET/RPS3	5
BP	GO:1903322	positive regulation of protein modification by small protein conjugation or removal	5/156	138/18723	0.006009162	0.02157861	0.011857952	FBXW7/UBQLN1/MAPK9/PRKN/ARNT	5
BP	GO:0048041	focal adhesion assembly	4/156	87/18723	0.006042359	0.021661474	0.011903487	ABL1/BCL2/PTK2B/PTPRK	4
BP	GO:0019693	ribose phosphate metabolic process	9/156	396/18723	0.006043608	0.021661474	0.011903487	LDHA/SNCA/PDK1/NUDT2/NME5/APP/PARP1/ARNT/PRKAA2	9
BP	GO:0022408	negative regulation of cell-cell adhesion	6/156	196/18723	0.006060296	0.021700874	0.011925138	PAWR/PRNP/ABL1/CASP3/IL10/MIR21	6
BP	GO:0045598	regulation of fat cell differentiation	5/156	139/18723	0.006192421	0.022153167	0.012173684	FOXO1/SIRT1/BMP7/MIR29B1/MIR21	5
BP	GO:0003197	endocardial cushion development	3/156	45/18723	0.006231871	0.022169401	0.012182605	NOS3/MDM2/BMP7	3
BP	GO:0003254	regulation of membrane depolarization	3/156	45/18723	0.006231871	0.022169401	0.012182605	BCL2/PARP1/GCLM	3
BP	GO:0006110	regulation of glycolytic process	3/156	45/18723	0.006231871	0.022169401	0.012182605	APP/ARNT/PRKAA2	3
BP	GO:0045933	positive regulation of muscle contraction	3/156	45/18723	0.006231871	0.022169401	0.012182605	UCN/EDN1/MIR21	3
BP	GO:0048599	oocyte development	3/156	45/18723	0.006231871	0.022169401	0.012182605	BCL2/PTK2B/FOXO3	3
BP	GO:0085029	extracellular matrix assembly	3/156	45/18723	0.006231871	0.022169401	0.012182605	PXDN/MIR29B1/FBLN5	3
BP	GO:0009144	purine nucleoside triphosphate metabolic process	4/156	88/18723	0.006289811	0.022354644	0.0122844	NUDT15/NUDT2/NME5/PARP1	4
BP	GO:0030111	regulation of Wnt signaling pathway	8/156	328/18723	0.006305679	0.022390155	0.012303914	GSKIP/ABL1/HDAC1/TNFAIP3/APP/PRKN/MIR29B1/FOXO3	8
BP	GO:0007179	transforming growth factor beta receptor signaling pathway	6/156	198/18723	0.00635976	0.022561158	0.012397885	PXN/SIRT1/PARP1/PTPRK/MIR29B1/MIR21	6
BP	GO:0046165	alcohol biosynthetic process	5/156	140/18723	0.006379577	0.022610407	0.012424948	SNCA/REST/PTK2B/DHCR24/PRKAA2	5
BP	GO:0050863	regulation of T cell activation	8/156	329/18723	0.00641831	0.022726544	0.012488768	PAWR/PRNP/ABL1/CASP3/IL10/RPS3/MIR21/SIRPA	8
BP	GO:0030183	B cell differentiation	5/156	141/18723	0.006570672	0.023201353	0.012749686	ABL1/IL10/BCL2/BTK/PTK2B	5
BP	GO:0048284	organelle fusion	5/156	141/18723	0.006570672	0.023201353	0.012749686	BNIP3/SNCA/PRKN/STX2/ATP13A2	5
BP	GO:1903038	negative regulation of leukocyte cell-cell adhesion	5/156	141/18723	0.006570672	0.023201353	0.012749686	PAWR/PRNP/CASP3/IL10/MIR21	5
BP	GO:0003018	vascular process in circulatory system	7/156	263/18723	0.006597314	0.023273857	0.012789529	KLF2/NOS3/UCN/SLC8A1/GCLM/EDN1/MIR21	7
BP	GO:0043616	keratinocyte proliferation	3/156	46/18723	0.006626443	0.023333408	0.012822254	PRKD1/PTPRK/MIR21	3
BP	GO:1900271	regulation of long-term synaptic potentiation	3/156	46/18723	0.006626443	0.023333408	0.012822254	PRNP/ABL1/APP	3
BP	GO:0072522	purine-containing compound biosynthetic process	6/156	200/18723	0.006669856	0.023448069	0.012885263	NOS3/SNCA/PDK1/NUDT2/NME5/PARP1	6
BP	GO:0015833	peptide transport	7/156	264/18723	0.006730848	0.023448069	0.012885263	PTPRN/FKBP1B/UCN/HDAC1/REST/PRKN/EDN1	7
BP	GO:0006878	cellular copper ion homeostasis	2/156	15/18723	0.006745166	0.023448069	0.012885263	PRNP/APP	2
BP	GO:0034310	primary alcohol catabolic process	2/156	15/18723	0.006745166	0.023448069	0.012885263	AKR1C3/ALDH3B1	2
BP	GO:0043518	negative regulation of DNA damage response, signal transduction by p53 class mediator	2/156	15/18723	0.006745166	0.023448069	0.012885263	SIRT1/MDM2	2
BP	GO:0046007	negative regulation of activated T cell proliferation	2/156	15/18723	0.006745166	0.023448069	0.012885263	PRNP/CASP3	2
BP	GO:0048308	organelle inheritance	2/156	15/18723	0.006745166	0.023448069	0.012885263	MAPK3/MAPK1	2
BP	GO:0048313	Golgi inheritance	2/156	15/18723	0.006745166	0.023448069	0.012885263	MAPK3/MAPK1	2
BP	GO:0051608	histamine transport	2/156	15/18723	0.006745166	0.023448069	0.012885263	BTK/EDN1	2
BP	GO:0051775	response to redox state	2/156	15/18723	0.006745166	0.023448069	0.012885263	FKBP1B/GLRX2	2
BP	GO:0060766	negative regulation of androgen receptor signaling pathway	2/156	15/18723	0.006745166	0.023448069	0.012885263	SIRT1/HDAC1	2
BP	GO:0072075	metanephric mesenchyme development	2/156	15/18723	0.006745166	0.023448069	0.012885263	PDGFRB/BMP7	2
BP	GO:0090594	inflammatory response to wounding	2/156	15/18723	0.006745166	0.023448069	0.012885263	HMOX1/MIR21	2
BP	GO:2000345	regulation of hepatocyte proliferation	2/156	15/18723	0.006745166	0.023448069	0.012885263	FBXW7/TNFAIP3	2
BP	GO:0072006	nephron development	5/156	142/18723	0.006765748	0.023498177	0.012912798	PDGFRB/BCL2/PDGFD/BMP7/MPV17	5
BP	GO:0032436	positive regulation of proteasomal ubiquitin-dependent protein catabolic process	4/156	90/18723	0.006804721	0.023547673	0.012939998	UBQLN1/MAPK9/MDM2/PRKN	4
BP	GO:0042475	odontogenesis of dentin-containing tooth	4/156	90/18723	0.006804721	0.023547673	0.012939998	FOXO1/HDAC1/BMP7/HDAC2	4
BP	GO:0046031	ADP metabolic process	4/156	90/18723	0.006804721	0.023547673	0.012939998	LDHA/APP/ARNT/PRKAA2	4
BP	GO:0061097	regulation of protein tyrosine kinase activity	4/156	90/18723	0.006804721	0.023547673	0.012939998	FBXW7/PRNP/APP/HYAL2	4
BP	GO:0030522	intracellular receptor signaling pathway	7/156	265/18723	0.006866384	0.023739494	0.013045408	KLF2/SIRT1/HDAC1/AKR1C3/TNFAIP3/PARP1/ARNT	7
BP	GO:0001774	microglial cell activation	3/156	47/18723	0.00703557	0.02414912	0.013270507	SNCA/MAPT/APP	3
BP	GO:0003044	regulation of systemic arterial blood pressure mediated by a chemical signal	3/156	47/18723	0.00703557	0.02414912	0.013270507	NOS3/TPM1/EDN1	3
BP	GO:0010761	fibroblast migration	3/156	47/18723	0.00703557	0.02414912	0.013270507	FER/SLC8A1/HYAL2	3
BP	GO:0010799	regulation of peptidyl-threonine phosphorylation	3/156	47/18723	0.00703557	0.02414912	0.013270507	APP/MAPK1/BMP7	3
BP	GO:0042311	vasodilation	3/156	47/18723	0.00703557	0.02414912	0.013270507	KLF2/NOS3/UCN	3
BP	GO:0045646	regulation of erythrocyte differentiation	3/156	47/18723	0.00703557	0.02414912	0.013270507	ETS1/ARNT/FOXO3	3
BP	GO:0045911	positive regulation of DNA recombination	3/156	47/18723	0.00703557	0.02414912	0.013270507	PARP1/ERCC2/STAT6	3
BP	GO:0090279	regulation of calcium ion import	3/156	47/18723	0.00703557	0.02414912	0.013270507	PDGFRB/PRNP/UCN	3
BP	GO:0006885	regulation of pH	4/156	91/18723	0.007072329	0.024188126	0.013291942	BCL2/MAPK3/MAPK1/EDN1	4
BP	GO:0014033	neural crest cell differentiation	4/156	91/18723	0.007072329	0.024188126	0.013291942	MAPK3/MAPK1/BMP7/EDN1	4
BP	GO:0051952	regulation of amine transport	4/156	91/18723	0.007072329	0.024188126	0.013291942	TOR1A/SNCA/PRKN/ARL6IP5	4
BP	GO:0055006	cardiac cell development	4/156	91/18723	0.007072329	0.024188126	0.013291942	PDGFRB/SLC8A1/EDN1/MIR21	4
BP	GO:0001890	placenta development	5/156	144/18723	0.007168012	0.024493385	0.013459689	IL10/MAPK3/MAPK1/BMP7/ARNT	5
BP	GO:1903037	regulation of leukocyte cell-cell adhesion	8/156	336/18723	0.007250085	0.024751635	0.013601603	PAWR/PRNP/CASP3/ETS1/IL10/RPS3/MIR21/SIRPA	8
BP	GO:0050708	regulation of protein secretion	7/156	268/18723	0.007285186	0.024849202	0.013655219	FKBP1B/HDAC1/REST/PRKN/PPIA/ATP13A2/MIR29B1	7
BP	GO:0007265	Ras protein signal transduction	8/156	337/18723	0.007375259	0.02508913	0.013787064	PDGFRB/ABL1/PRKD1/CRK/MET/NET1/DHCR24/MAPKAP1	8
BP	GO:0007269	neurotransmitter secretion	5/156	145/18723	0.007375282	0.02508913	0.013787064	ATP2A2/SNCA/PRKN/STX2/MCTP1	5
BP	GO:0099643	signal release from synapse	5/156	145/18723	0.007375282	0.02508913	0.013787064	ATP2A2/SNCA/PRKN/STX2/MCTP1	5
BP	GO:0043303	mast cell degranulation	3/156	48/18723	0.007459381	0.025329983	0.013919419	FER/BTK/HMOX1	3
BP	GO:1903053	regulation of extracellular matrix organization	3/156	48/18723	0.007459381	0.025329983	0.013919419	ABL1/ETS1/MIR29B1	3
BP	GO:0032755	positive regulation of interleukin-6 production	4/156	93/18723	0.007628212	0.025691015	0.014117814	UCN/MAPK13/APP/HYAL2	4
BP	GO:0002697	regulation of immune effector process	8/156	339/18723	0.007630499	0.025691015	0.014117814	SIRT1/FER/IL10/BTK/CRK/HMOX1/MIR21/STAT6	8
BP	GO:0006750	glutathione biosynthetic process	2/156	16/18723	0.007666846	0.025691015	0.014117814	GSS/GCLM	2
BP	GO:0010919	regulation of inositol phosphate biosynthetic process	2/156	16/18723	0.007666846	0.025691015	0.014117814	SNCA/PTK2B	2
BP	GO:0017014	protein nitrosylation	2/156	16/18723	0.007666846	0.025691015	0.014117814	OXR1/NCOA7	2
BP	GO:0018119	peptidyl-cysteine S-nitrosylation	2/156	16/18723	0.007666846	0.025691015	0.014117814	OXR1/NCOA7	2
BP	GO:0030949	positive regulation of vascular endothelial growth factor receptor signaling pathway	2/156	16/18723	0.007666846	0.025691015	0.014117814	ARNT/MT3	2
BP	GO:0034116	positive regulation of heterotypic cell-cell adhesion	2/156	16/18723	0.007666846	0.025691015	0.014117814	IL10/BMP7	2
BP	GO:0035067	negative regulation of histone acetylation	2/156	16/18723	0.007666846	0.025691015	0.014117814	SIRT1/SNCA	2
BP	GO:0048385	regulation of retinoic acid receptor signaling pathway	2/156	16/18723	0.007666846	0.025691015	0.014117814	KLF2/AKR1C3	2
BP	GO:0055089	fatty acid homeostasis	2/156	16/18723	0.007666846	0.025691015	0.014117814	SIRT1/PRKAA2	2
BP	GO:0061684	chaperone-mediated autophagy	2/156	16/18723	0.007666846	0.025691015	0.014117814	SNCA/ATP13A2	2
BP	GO:0071361	cellular response to ethanol	2/156	16/18723	0.007666846	0.025691015	0.014117814	TP53INP1/SLC23A2	2
BP	GO:1902165	regulation of intrinsic apoptotic signaling pathway in response to DNA damage by p53 class mediator	2/156	16/18723	0.007666846	0.025691015	0.014117814	SIRT1/BCL2	2
BP	GO:1904683	regulation of metalloendopeptidase activity	2/156	16/18723	0.007666846	0.025691015	0.014117814	MIR29B1/MIR21	2
BP	GO:0043161	proteasome-mediated ubiquitin-dependent protein catabolic process	9/156	412/18723	0.007749099	0.025943821	0.014256737	FBXW7/SIRT1/UBQLN1/MAPK9/MDM2/PRKN/PSMB5/BAG5/ERCC8	9
BP	GO:1902652	secondary alcohol metabolic process	5/156	147/18723	0.007802307	0.026099025	0.014342025	APP/DHCR24/MT3/PRKAA2/NFE2L1	5
BP	GO:0002279	mast cell activation involved in immune response	3/156	49/18723	0.007897995	0.026280664	0.01444184	FER/BTK/HMOX1	3
BP	GO:0006778	porphyrin-containing compound metabolic process	3/156	49/18723	0.007897995	0.026280664	0.01444184	HMOX1/NFE2L1/ALAD	3
BP	GO:0009994	oocyte differentiation	3/156	49/18723	0.007897995	0.026280664	0.01444184	BCL2/PTK2B/FOXO3	3
BP	GO:0032692	negative regulation of interleukin-1 production	3/156	49/18723	0.007897995	0.026280664	0.01444184	IL10/TNFAIP3/GSTP1	3
BP	GO:0048168	regulation of neuronal synaptic plasticity	3/156	49/18723	0.007897995	0.026280664	0.01444184	SNCA/APP/MCTP1	3
BP	GO:1904752	regulation of vascular associated smooth muscle cell migration	3/156	49/18723	0.007897995	0.026280664	0.01444184	TPM1/MDM2/MIR21	3
BP	GO:0032091	negative regulation of protein binding	4/156	94/18723	0.007916629	0.026296738	0.014450673	ATP2A2/IL10/MAPK3/MAPK8	4
BP	GO:0051702	biological process involved in interaction with symbiont	4/156	94/18723	0.007916629	0.026296738	0.014450673	HDAC1/SP1/REST/PRKN	4
BP	GO:0002573	myeloid leukocyte differentiation	6/156	208/18723	0.008020782	0.026554617	0.014592384	FBXW7/RIPK1/SIRT1/APP/PARP1/DHRS2	6
BP	GO:0006836	neurotransmitter transport	6/156	208/18723	0.008020782	0.026554617	0.014592384	ATP2A2/TOR1A/SNCA/PRKN/STX2/MCTP1	6
BP	GO:0050905	neuromuscular process	5/156	148/18723	0.008022143	0.026554617	0.014592384	ATP2A2/ABL1/UCN/APP/PRKN	5
BP	GO:0097530	granulocyte migration	5/156	148/18723	0.008022143	0.026554617	0.014592384	MAPK3/MAPK1/PPIA/EDN1/EPX	5
BP	GO:0006942	regulation of striated muscle contraction	4/156	95/18723	0.008212125	0.027136336	0.014912052	ATP2A2/FKBP1B/UCN/SLC8A1	4
BP	GO:0007044	cell-substrate junction assembly	4/156	95/18723	0.008212125	0.027136336	0.014912052	ABL1/BCL2/PTK2B/PTPRK	4
BP	GO:0002448	mast cell mediated immunity	3/156	50/18723	0.008351526	0.027383232	0.015047727	FER/BTK/HMOX1	3
BP	GO:0010665	regulation of cardiac muscle cell apoptotic process	3/156	50/18723	0.008351526	0.027383232	0.015047727	BNIP3/MIR21/NOL3	3
BP	GO:0015872	dopamine transport	3/156	50/18723	0.008351526	0.027383232	0.015047727	TOR1A/SNCA/PRKN	3
BP	GO:0019083	viral transcription	3/156	50/18723	0.008351526	0.027383232	0.015047727	HDAC1/SP1/REST	3
BP	GO:0045814	negative regulation of gene expression, epigenetic	3/156	50/18723	0.008351526	0.027383232	0.015047727	SIRT1/HDAC1/MACROH2A1	3
BP	GO:0060688	regulation of morphogenesis of a branching structure	3/156	50/18723	0.008351526	0.027383232	0.015047727	ABL1/BMP7/HGF	3
BP	GO:1902930	regulation of alcohol biosynthetic process	3/156	50/18723	0.008351526	0.027383232	0.015047727	SNCA/REST/PTK2B	3
BP	GO:1904036	negative regulation of epithelial cell apoptotic process	3/156	50/18723	0.008351526	0.027383232	0.015047727	ABL1/TNFAIP3/HMOX1	3
BP	GO:1904738	vascular associated smooth muscle cell migration	3/156	50/18723	0.008351526	0.027383232	0.015047727	TPM1/MDM2/MIR21	3
BP	GO:0045637	regulation of myeloid cell differentiation	6/156	210/18723	0.008387193	0.02747653	0.015098997	FBXW7/RIPK1/ETS1/PTK2B/ARNT/FOXO3	6
BP	GO:0070665	positive regulation of leukocyte proliferation	5/156	150/18723	0.008474665	0.027739237	0.01524336	BCL2/MAPK3/MAPK1/RPS3/MIR21	5
BP	GO:0002718	regulation of cytokine production involved in immune response	4/156	96/18723	0.008514766	0.027822691	0.01528922	SIRT1/IL10/BTK/HMOX1	4
BP	GO:0003073	regulation of systemic arterial blood pressure	4/156	96/18723	0.008514766	0.027822691	0.01528922	NOS3/TPM1/GPR37L1/EDN1	4
BP	GO:0030100	regulation of endocytosis	6/156	211/18723	0.008574843	0.027974134	0.015372441	ABL1/TOR1A/SNCA/PRKD1/AXL/MCTP1	6
BP	GO:0010566	regulation of ketone biosynthetic process	2/156	17/18723	0.008641878	0.027974134	0.015372441	AKR1C3/REST	2
BP	GO:0042053	regulation of dopamine metabolic process	2/156	17/18723	0.008641878	0.027974134	0.015372441	SNCA/PRKN	2
BP	GO:0042069	regulation of catecholamine metabolic process	2/156	17/18723	0.008641878	0.027974134	0.015372441	SNCA/PRKN	2
BP	GO:0055119	relaxation of cardiac muscle	2/156	17/18723	0.008641878	0.027974134	0.015372441	ATP2A2/SLC8A1	2
BP	GO:0070293	renal absorption	2/156	17/18723	0.008641878	0.027974134	0.015372441	AKR1C3/HYAL2	2
BP	GO:1900034	regulation of cellular response to heat	2/156	17/18723	0.008641878	0.027974134	0.015372441	SIRT1/MAPT	2
BP	GO:1903358	regulation of Golgi organization	2/156	17/18723	0.008641878	0.027974134	0.015372441	MAPK3/MAPK1	2
BP	GO:1903541	regulation of exosomal secretion	2/156	17/18723	0.008641878	0.027974134	0.015372441	PRKN/ATP13A2	2
BP	GO:1904355	positive regulation of telomere capping	2/156	17/18723	0.008641878	0.027974134	0.015372441	MAPK3/MAPK1	2
BP	GO:2000811	negative regulation of anoikis	2/156	17/18723	0.008641878	0.027974134	0.015372441	MCL1/BCL2	2
BP	GO:0048754	branching morphogenesis of an epithelial tube	5/156	151/18723	0.00870743	0.028138516	0.015462773	ABL1/BCL2/MET/BMP7/EDN1	5
BP	GO:0055067	monovalent inorganic cation homeostasis	5/156	151/18723	0.00870743	0.028138516	0.015462773	BCL2/SLC8A1/MAPK3/MAPK1/EDN1	5
BP	GO:0050867	positive regulation of cell activation	9/156	420/18723	0.008729009	0.028184342	0.015487956	PDGFRB/IL10/BCL2/AXL/BTK/RPS3/MIR21/SIRPA/STAT6	9
BP	GO:0006636	unsaturated fatty acid biosynthetic process	3/156	51/18723	0.008820084	0.028396793	0.015604703	SIRT1/AKR1C3/EDN1	3
BP	GO:0071622	regulation of granulocyte chemotaxis	3/156	51/18723	0.008820084	0.028396793	0.015604703	MAPK3/MAPK1/EDN1	3
BP	GO:0043255	regulation of carbohydrate biosynthetic process	4/156	97/18723	0.00882462	0.028396793	0.015604703	SIRT1/SNCA/PTK2B/SESN2	4
BP	GO:0070167	regulation of biomineral tissue development	4/156	97/18723	0.00882462	0.028396793	0.015604703	NOS3/SLC8A1/PTK2B/BMP7	4
BP	GO:0016125	sterol metabolic process	5/156	152/18723	0.008944586	0.028758543	0.015803493	APP/DHCR24/MT3/PRKAA2/NFE2L1	5
BP	GO:0001505	regulation of neurotransmitter levels	6/156	213/18723	0.008959159	0.02878111	0.015815894	ATP2A2/TOR1A/SNCA/PRKN/STX2/MCTP1	6
BP	GO:1902105	regulation of leukocyte differentiation	7/156	279/18723	0.008984168	0.028837137	0.015846682	FBXW7/RIPK1/ABL1/IL10/AXL/BTK/MIR21	7
BP	GO:0002367	cytokine production involved in immune response	4/156	98/18723	0.009141754	0.029318253	0.016111066	SIRT1/IL10/BTK/HMOX1	4
BP	GO:0072330	monocarboxylic acid biosynthetic process	6/156	214/18723	0.009155877	0.02933885	0.016122385	SIRT1/AKR1C3/GSTP1/PRKAA2/CYP2E1/EDN1	6
BP	GO:0120254	olefinic compound metabolic process	5/156	153/18723	0.009186171	0.029411186	0.016162135	AKR1C3/REST/GSTP1/MAPK3/CYP2E1	5
BP	GO:0010718	positive regulation of epithelial to mesenchymal transition	3/156	52/18723	0.009303771	0.029663068	0.016300551	BMP7/HDAC2/MIR21	3
BP	GO:0031103	axon regeneration	3/156	52/18723	0.009303771	0.029663068	0.016300551	FKBP1B/BCL2/STK24	3
BP	GO:0043392	negative regulation of DNA binding	3/156	52/18723	0.009303771	0.029663068	0.016300551	FBXW7/HDAC2/HMOX1	3
BP	GO:0051496	positive regulation of stress fiber assembly	3/156	52/18723	0.009303771	0.029663068	0.016300551	ABL1/PXN/TPM1	3
BP	GO:0072132	mesenchyme morphogenesis	3/156	52/18723	0.009303771	0.029663068	0.016300551	NOS3/MDM2/BMP7	3
BP	GO:0010717	regulation of epithelial to mesenchymal transition	4/156	99/18723	0.009466233	0.030105467	0.016543659	BMP7/HDAC2/MIR29B1/MIR21	4
BP	GO:0015837	amine transport	4/156	99/18723	0.009466233	0.030105467	0.016543659	TOR1A/SNCA/PRKN/ARL6IP5	4
BP	GO:0110149	regulation of biomineralization	4/156	99/18723	0.009466233	0.030105467	0.016543659	NOS3/SLC8A1/PTK2B/BMP7	4
BP	GO:0031346	positive regulation of cell projection organization	8/156	353/18723	0.009608074	0.030446373	0.016730995	FKBP1B/PRKD1/MAPT/SETX/PTK2B/BMP7/HGF/MIR21	8
BP	GO:0051146	striated muscle cell differentiation	7/156	283/18723	0.009668842	0.030446373	0.016730995	PDGFRB/CASP3/TPM1/BCL2/SLC8A1/EDN1/MYEF2	7
BP	GO:0002544	chronic inflammatory response	2/156	18/18723	0.009669321	0.030446373	0.016730995	IL10/TNFAIP3	2
BP	GO:0019184	nonribosomal peptide biosynthetic process	2/156	18/18723	0.009669321	0.030446373	0.016730995	GSS/GCLM	2
BP	GO:0030728	ovulation	2/156	18/18723	0.009669321	0.030446373	0.016730995	SIRT1/FOXO3	2
BP	GO:0032095	regulation of response to food	2/156	18/18723	0.009669321	0.030446373	0.016730995	UCN/MT3	2
BP	GO:0055070	copper ion homeostasis	2/156	18/18723	0.009669321	0.030446373	0.016730995	PRNP/APP	2
BP	GO:0060391	positive regulation of SMAD protein signal transduction	2/156	18/18723	0.009669321	0.030446373	0.016730995	PARP1/RBPMS	2
BP	GO:0060438	trachea development	2/156	18/18723	0.009669321	0.030446373	0.016730995	MAPK3/MAPK1	2
BP	GO:0060973	cell migration involved in heart development	2/156	18/18723	0.009669321	0.030446373	0.016730995	PDGFRB/BMP7	2
BP	GO:1902074	response to salt	2/156	18/18723	0.009669321	0.030446373	0.016730995	MAPK13/EDN1	2
BP	GO:2000641	regulation of early endosome to late endosome transport	2/156	18/18723	0.009669321	0.030446373	0.016730995	MAPK3/MAPK1	2
BP	GO:0051147	regulation of muscle cell differentiation	5/156	155/18723	0.009682785	0.030463592	0.016740457	SIRT1/BCL2/MDM2/EDN1/MIR21	5
BP	GO:0006641	triglyceride metabolic process	4/156	100/18723	0.009798121	0.030739277	0.016891952	FBXW7/SIRT1/MIR29B1/CYP2E1	4
BP	GO:0031279	regulation of cyclase activity	3/156	53/18723	0.009802683	0.030739277	0.016891952	NOS3/MAPK3/MAPK8	3
BP	GO:0051438	regulation of ubiquitin-protein transferase activity	3/156	53/18723	0.009802683	0.030739277	0.016891952	FBXW7/ABL1/BAG5	3
BP	GO:0097479	synaptic vesicle localization	3/156	53/18723	0.009802683	0.030739277	0.016891952	TOR1A/SNCA/PRKN	3
BP	GO:0150115	cell-substrate junction organization	4/156	101/18723	0.010137481	0.031762996	0.01745451	ABL1/BCL2/PTK2B/PTPRK	4
BP	GO:0001837	epithelial to mesenchymal transition	5/156	157/18723	0.010197581	0.031872669	0.017514778	BMP7/HDAC2/MIR29B1/HGF/MIR21	5
BP	GO:1902107	positive regulation of leukocyte differentiation	5/156	157/18723	0.010197581	0.031872669	0.017514778	RIPK1/IL10/AXL/BTK/MIR21	5
BP	GO:1903708	positive regulation of hemopoiesis	5/156	157/18723	0.010197581	0.031872669	0.017514778	RIPK1/IL10/AXL/BTK/MIR21	5
BP	GO:0007215	glutamate receptor signaling pathway	3/156	54/18723	0.010316911	0.032166473	0.01767623	PRNP/PTK2B/APP	3
BP	GO:0010659	cardiac muscle cell apoptotic process	3/156	54/18723	0.010316911	0.032166473	0.01767623	BNIP3/MIR21/NOL3	3
BP	GO:0035065	regulation of histone acetylation	3/156	54/18723	0.010316911	0.032166473	0.01767623	SIRT1/SNCA/MAPK3	3
BP	GO:0032677	regulation of interleukin-8 production	4/156	102/18723	0.010484375	0.032635187	0.017933799	RIPK1/IL10/ZNF580/HYAL2	4
BP	GO:0045833	negative regulation of lipid metabolic process	4/156	102/18723	0.010484375	0.032635187	0.017933799	FBXW7/SIRT1/AKR1C3/REST	4
BP	GO:0009306	protein secretion	8/156	359/18723	0.01056361	0.032854983	0.018054583	PTPRN/FKBP1B/HDAC1/REST/PRKN/PPIA/ATP13A2/MIR29B1	8
BP	GO:0035592	establishment of protein localization to extracellular region	8/156	360/18723	0.010729486	0.033078199	0.018177245	PTPRN/FKBP1B/HDAC1/REST/PRKN/PPIA/ATP13A2/MIR29B1	8
BP	GO:0035966	response to topologically incorrect protein	5/156	159/18723	0.010730865	0.033078199	0.018177245	TOR1A/HSPB1/ERMP1/ERO1A/PRKN	5
BP	GO:0002902	regulation of B cell apoptotic process	2/156	19/18723	0.010748244	0.033078199	0.018177245	IL10/BTK	2
BP	GO:0010759	positive regulation of macrophage chemotaxis	2/156	19/18723	0.010748244	0.033078199	0.018177245	MAPK3/MAPK1	2
BP	GO:0032026	response to magnesium ion	2/156	19/18723	0.010748244	0.033078199	0.018177245	SNCA/MDM2	2
BP	GO:0032695	negative regulation of interleukin-12 production	2/156	19/18723	0.010748244	0.033078199	0.018177245	IL10/MIR21	2
BP	GO:0042474	middle ear morphogenesis	2/156	19/18723	0.010748244	0.033078199	0.018177245	PRKRA/EDN1	2
BP	GO:0044320	cellular response to leptin stimulus	2/156	19/18723	0.010748244	0.033078199	0.018177245	SIRT1/MT3	2
BP	GO:0045019	negative regulation of nitric oxide biosynthetic process	2/156	19/18723	0.010748244	0.033078199	0.018177245	IL10/SIRPA	2
BP	GO:0051444	negative regulation of ubiquitin-protein transferase activity	2/156	19/18723	0.010748244	0.033078199	0.018177245	ABL1/BAG5	2
BP	GO:0072074	kidney mesenchyme development	2/156	19/18723	0.010748244	0.033078199	0.018177245	PDGFRB/BMP7	2
BP	GO:0098780	response to mitochondrial depolarisation	2/156	19/18723	0.010748244	0.033078199	0.018177245	PRKN/BECN1	2
BP	GO:1904406	negative regulation of nitric oxide metabolic process	2/156	19/18723	0.010748244	0.033078199	0.018177245	IL10/SIRPA	2
BP	GO:0009135	purine nucleoside diphosphate metabolic process	4/156	103/18723	0.010838863	0.033086725	0.01818193	LDHA/APP/ARNT/PRKAA2	4
BP	GO:0009179	purine ribonucleoside diphosphate metabolic process	4/156	103/18723	0.010838863	0.033086725	0.01818193	LDHA/APP/ARNT/PRKAA2	4
BP	GO:0014013	regulation of gliogenesis	4/156	103/18723	0.010838863	0.033086725	0.01818193	HDAC1/GPR37L1/RNF112/HDAC2	4
BP	GO:0019233	sensory perception of pain	4/156	103/18723	0.010838863	0.033086725	0.01818193	IL10/MAPK3/MAPK1/EDN1	4
BP	GO:0030004	cellular monovalent inorganic cation homeostasis	4/156	103/18723	0.010838863	0.033086725	0.01818193	BCL2/SLC8A1/MAPK3/MAPK1	4
BP	GO:0032637	interleukin-8 production	4/156	103/18723	0.010838863	0.033086725	0.01818193	RIPK1/IL10/ZNF580/HYAL2	4
BP	GO:0045639	positive regulation of myeloid cell differentiation	4/156	103/18723	0.010838863	0.033086725	0.01818193	RIPK1/ETS1/ARNT/FOXO3	4
BP	GO:0006360	transcription by RNA polymerase I	3/156	55/18723	0.010846541	0.033086725	0.01818193	MACROH2A1/ERCC3/ERCC2	3
BP	GO:0046164	alcohol catabolic process	3/156	55/18723	0.010846541	0.033086725	0.01818193	AKR1C3/ALDH3B1/MT3	3
BP	GO:0051898	negative regulation of protein kinase B signaling	3/156	55/18723	0.010846541	0.033086725	0.01818193	SIRT1/MIR29B1/HYAL2	3
BP	GO:1905517	macrophage migration	3/156	55/18723	0.010846541	0.033086725	0.01818193	MAPK3/PTK2B/MAPK1	3
BP	GO:0044403	biological process involved in symbiotic interaction	7/156	290/18723	0.010957827	0.033399456	0.018353783	HDAC1/SP1/AXL/REST/PRKN/PPIA/HYAL2	7
BP	GO:0051251	positive regulation of lymphocyte activation	8/156	362/18723	0.011067027	0.033705335	0.018521871	IL10/BCL2/AXL/BTK/RPS3/MIR21/SIRPA/STAT6	8
BP	GO:0045621	positive regulation of lymphocyte differentiation	4/156	104/18723	0.011201005	0.034086126	0.018731125	IL10/AXL/BTK/MIR21	4
BP	GO:0002886	regulation of myeloid leukocyte mediated immunity	3/156	56/18723	0.011391652	0.034555887	0.018989269	FER/BTK/HMOX1	3
BP	GO:0043388	positive regulation of DNA binding	3/156	56/18723	0.011391652	0.034555887	0.018989269	PARP1/PRKN/ERCC2	3
BP	GO:0043470	regulation of carbohydrate catabolic process	3/156	56/18723	0.011391652	0.034555887	0.018989269	APP/ARNT/PRKAA2	3
BP	GO:0046456	icosanoid biosynthetic process	3/156	56/18723	0.011391652	0.034555887	0.018989269	SIRT1/AKR1C3/EDN1	3
BP	GO:0050767	regulation of neurogenesis	8/156	364/18723	0.011412376	0.034591211	0.019008681	HDAC1/GPR37L1/REST/MAPT/RNF112/BMP7/HDAC2/MT3	8
BP	GO:0016485	protein processing	6/156	225/18723	0.01152818	0.03491444	0.019186302	PRNP/CASP3/PARP1/MDM2/DHCR24/NOL3	6
BP	GO:0040029	regulation of gene expression, epigenetic	4/156	105/18723	0.01157086	0.035015867	0.019242039	KLF2/SIRT1/HDAC1/MACROH2A1	4
BP	GO:0002703	regulation of leukocyte mediated immunity	6/156	226/18723	0.011763436	0.035570391	0.019546763	FER/IL10/BTK/CRK/HMOX1/STAT6	6
BP	GO:0006346	DNA methylation-dependent heterochromatin assembly	2/156	20/18723	0.011877731	0.035633194	0.019581274	SIRT1/HDAC1	2
BP	GO:0006525	arginine metabolic process	2/156	20/18723	0.011877731	0.035633194	0.019581274	NOS3/MIR21	2
BP	GO:0010523	negative regulation of calcium ion transport into cytosol	2/156	20/18723	0.011877731	0.035633194	0.019581274	FKBP1B/BCL2	2
BP	GO:0032930	positive regulation of superoxide anion generation	2/156	20/18723	0.011877731	0.035633194	0.019581274	MAPT/GSTP1	2
BP	GO:0043586	tongue development	2/156	20/18723	0.011877731	0.035633194	0.019581274	HDAC1/HDAC2	2
BP	GO:0071379	cellular response to prostaglandin stimulus	2/156	20/18723	0.011877731	0.035633194	0.019581274	AKR1C3/PRKAA2	2
BP	GO:0097150	neuronal stem cell population maintenance	2/156	20/18723	0.011877731	0.035633194	0.019581274	REST/FOXO3	2
BP	GO:1902004	positive regulation of amyloid-beta formation	2/156	20/18723	0.011877731	0.035633194	0.019581274	CASP3/SP1	2
BP	GO:1990182	exosomal secretion	2/156	20/18723	0.011877731	0.035633194	0.019581274	PRKN/ATP13A2	2
BP	GO:2000479	regulation of cAMP-dependent protein kinase activity	2/156	20/18723	0.011877731	0.035633194	0.019581274	SIRT1/SESN2	2
BP	GO:0001701	in utero embryonic development	8/156	367/18723	0.011945264	0.035732909	0.01963607	KLF2/ENDOG/IL10/MAPK1/BMP7/ARNT/EDN1/ERCC2	8
BP	GO:0009185	ribonucleoside diphosphate metabolic process	4/156	106/18723	0.011948484	0.035732909	0.01963607	LDHA/APP/ARNT/PRKAA2	4
BP	GO:0042116	macrophage activation	4/156	106/18723	0.011948484	0.035732909	0.01963607	IL10/SNCA/MAPT/APP	4
BP	GO:0046822	regulation of nucleocytoplasmic transport	4/156	106/18723	0.011948484	0.035732909	0.01963607	PRKD1/MAPK1/MDM2/HYAL2	4
BP	GO:0098657	import into cell	6/156	227/18723	0.012002064	0.035864992	0.019708653	PRNP/TOR1A/SNCA/SLC8A1/PRKN/ARL6IP5	6
BP	GO:0051960	regulation of nervous system development	9/156	443/18723	0.012074129	0.036052062	0.019811452	HDAC1/GPR37L1/REST/MAPT/RNF112/BMP7/HDAC2/MT3/HGF	9
BP	GO:0071692	protein localization to extracellular region	8/156	368/18723	0.012126909	0.036181302	0.019882473	PTPRN/FKBP1B/HDAC1/REST/PRKN/PPIA/ATP13A2/MIR29B1	8
BP	GO:0002700	regulation of production of molecular mediator of immune response	5/156	164/18723	0.012146912	0.036212626	0.019899686	SIRT1/IL10/BTK/HMOX1/STAT6	5
BP	GO:0016055	Wnt signaling pathway	9/156	444/18723	0.01223862	0.036457501	0.02003425	GSKIP/ABL1/HDAC1/TNFAIP3/APP/PRKN/PRKAA2/MIR29B1/FOXO3	9
BP	GO:0000018	regulation of DNA recombination	4/156	107/18723	0.012333935	0.036598358	0.020111654	IL10/PARP1/ERCC2/STAT6	4
BP	GO:0010927	cellular component assembly involved in morphogenesis	4/156	107/18723	0.012333935	0.036598358	0.020111654	PDGFRB/TPM1/EDN1/ERCC2	4
BP	GO:0021761	limbic system development	4/156	107/18723	0.012333935	0.036598358	0.020111654	CASP3/ETS1/HDAC1/CRK	4
BP	GO:0042303	molting cycle	4/156	107/18723	0.012333935	0.036598358	0.020111654	HDAC1/BCL2/HDAC2/ERCC2	4
BP	GO:0042633	hair cycle	4/156	107/18723	0.012333935	0.036598358	0.020111654	HDAC1/BCL2/HDAC2/ERCC2	4
BP	GO:0046661	male sex differentiation	5/156	165/18723	0.012444614	0.036898038	0.020276336	PDGFRB/NUDT1/BCL2/AKR1C3/DHCR24	5
BP	GO:0001649	osteoblast differentiation	6/156	229/18723	0.012489531	0.037002422	0.020333697	PRKD1/REST/BMP7/MIR29B1/HGF/MIR21	6
BP	GO:0002931	response to ischemia	3/156	58/18723	0.012528611	0.037003108	0.020334074	BCL2/REST/NOL3	3
BP	GO:0010559	regulation of glycoprotein biosynthetic process	3/156	58/18723	0.012528611	0.037003108	0.020334074	PAWR/BCL2/MT3	3
BP	GO:0018208	peptidyl-proline modification	3/156	58/18723	0.012528611	0.037003108	0.020334074	FKBP1B/ERO1A/PPIA	3
BP	GO:2000736	regulation of stem cell differentiation	3/156	58/18723	0.012528611	0.037003108	0.020334074	SLC4A11/ABL1/REST	3
BP	GO:0198738	cell-cell signaling by wnt	9/156	446/18723	0.012572627	0.03709475	0.020384434	GSKIP/ABL1/HDAC1/TNFAIP3/APP/PRKN/PRKAA2/MIR29B1/FOXO3	9
BP	GO:0010720	positive regulation of cell development	7/156	298/18723	0.012579112	0.03709475	0.020384434	ABL1/HDAC1/BCL2/MAPT/CRK/RNF112/HDAC2	7
BP	GO:0002832	negative regulation of response to biotic stimulus	4/156	108/18723	0.012727266	0.037473634	0.020592639	TNFAIP3/CRK/MICB/MIR21	4
BP	GO:0022037	metencephalon development	4/156	108/18723	0.012727266	0.037473634	0.020592639	ABL1/ATRN/BCL2/CRK	4
BP	GO:0045333	cellular respiration	6/156	230/18723	0.012738418	0.037477509	0.020594769	BNIP3/CHCHD2/UCN/SNCA/TRAP1/PNPT1	6
BP	GO:1901990	regulation of mitotic cell cycle phase transition	7/156	299/18723	0.0127933	0.037609932	0.020667538	HYAL1/BCL2/APP/MDM2/ERCC3/MIR29B1/ERCC2	7
BP	GO:0055088	lipid homeostasis	5/156	167/18723	0.013054793	0.037922444	0.020839271	FBXW7/SIRT1/ATP13A2/PRKAA2/SESN2	5
BP	GO:1902904	negative regulation of supramolecular fiber organization	5/156	167/18723	0.013054793	0.037922444	0.020839271	SNCA/MET/PRKN/MIR29B1/MIR21	5
BP	GO:0007617	mating behavior	2/156	21/18723	0.013056875	0.037922444	0.020839271	APP/HDAC2	2
BP	GO:0046885	regulation of hormone biosynthetic process	2/156	21/18723	0.013056875	0.037922444	0.020839271	REST/ARNT	2
BP	GO:0048714	positive regulation of oligodendrocyte differentiation	2/156	21/18723	0.013056875	0.037922444	0.020839271	HDAC1/HDAC2	2
BP	GO:0051152	positive regulation of smooth muscle cell differentiation	2/156	21/18723	0.013056875	0.037922444	0.020839271	SIRT1/MIR21	2
BP	GO:0051767	nitric-oxide synthase biosynthetic process	2/156	21/18723	0.013056875	0.037922444	0.020839271	GSTP1/EDN1	2
BP	GO:0051769	regulation of nitric-oxide synthase biosynthetic process	2/156	21/18723	0.013056875	0.037922444	0.020839271	GSTP1/EDN1	2
BP	GO:0060445	branching involved in salivary gland morphogenesis	2/156	21/18723	0.013056875	0.037922444	0.020839271	BMP7/HGF	2
BP	GO:0071498	cellular response to fluid shear stress	2/156	21/18723	0.013056875	0.037922444	0.020839271	KLF2/PTK2B	2
BP	GO:0090141	positive regulation of mitochondrial fission	2/156	21/18723	0.013056875	0.037922444	0.020839271	BNIP3/PRKN	2
BP	GO:0097734	extracellular exosome biogenesis	2/156	21/18723	0.013056875	0.037922444	0.020839271	PRKN/ATP13A2	2
BP	GO:1902644	tertiary alcohol metabolic process	2/156	21/18723	0.013056875	0.037922444	0.020839271	AKR1C3/REST	2
BP	GO:1903427	negative regulation of reactive oxygen species biosynthetic process	2/156	21/18723	0.013056875	0.037922444	0.020839271	TRAP1/MIR21	2
BP	GO:2000774	positive regulation of cellular senescence	2/156	21/18723	0.013056875	0.037922444	0.020839271	PAWR/SIRT1	2
BP	GO:0019369	arachidonic acid metabolic process	3/156	59/18723	0.013120593	0.037922444	0.020839271	AKR1C3/MAPK3/CYP2E1	3
BP	GO:0033013	tetrapyrrole metabolic process	3/156	59/18723	0.013120593	0.037922444	0.020839271	HMOX1/NFE2L1/ALAD	3
BP	GO:0043407	negative regulation of MAP kinase activity	3/156	59/18723	0.013120593	0.037922444	0.020839271	GSTP1/BMP7/HYAL2	3
BP	GO:0043551	regulation of phosphatidylinositol 3-kinase activity	3/156	59/18723	0.013120593	0.037922444	0.020839271	PDGFRB/PRKD1/PTK2B	3
BP	GO:2001258	negative regulation of cation channel activity	3/156	59/18723	0.013120593	0.037922444	0.020839271	FKBP1B/UBQLN1/MIR29B1	3
BP	GO:0032410	negative regulation of transporter activity	4/156	109/18723	0.013128531	0.037922444	0.020839271	FKBP1B/UBQLN1/SNCA/MIR29B1	4
BP	GO:0034766	negative regulation of ion transmembrane transport	4/156	109/18723	0.013128531	0.037922444	0.020839271	FKBP1B/UBQLN1/ARL6IP5/MIR29B1	4
BP	GO:0043266	regulation of potassium ion transport	4/156	109/18723	0.013128531	0.037922444	0.020839271	PRNP/PTK2B/MIR29B1/MIR21	4
BP	GO:0042886	amide transport	7/156	301/18723	0.013229547	0.038185282	0.020983707	PTPRN/FKBP1B/UCN/HDAC1/REST/PRKN/EDN1	7
BP	GO:0002822	regulation of adaptive immune response based on somatic recombination of immune receptors built from immunoglobulin superfamily domains	5/156	168/18723	0.013367341	0.038524636	0.02117019	IL10/TNFAIP3/BTK/MIR21/STAT6	5
BP	GO:1902806	regulation of cell cycle G1/S phase transition	5/156	168/18723	0.013367341	0.038524636	0.02117019	FBXW7/HYAL1/BCL2/MDM2/MIR29B1	5
BP	GO:0002253	activation of immune response	8/156	375/18723	0.013455955	0.038750711	0.021294423	PAWR/PRNP/ABL1/BCL2/BTK/MAPK1/RPS3/MICB	8
BP	GO:0007160	cell-matrix adhesion	6/156	233/18723	0.013505976	0.038865384	0.021357439	ABL1/PXN/BCL2/PTK2B/PTPRK/FBLN5	6
BP	GO:0002698	negative regulation of immune effector process	4/156	110/18723	0.013537784	0.038868845	0.02135934	FER/IL10/CRK/HMOX1	4
BP	GO:0003014	renal system process	4/156	110/18723	0.013537784	0.038868845	0.02135934	BCL2/AKR1C3/EDN1/HYAL2	4
BP	GO:0006939	smooth muscle contraction	4/156	110/18723	0.013537784	0.038868845	0.02135934	FKBP1B/SLC8A1/EDN1/MIR21	4
BP	GO:0009152	purine ribonucleotide biosynthetic process	5/156	169/18723	0.013684906	0.039238492	0.02156247	SNCA/PDK1/NUDT2/NME5/PARP1	5
BP	GO:0002712	regulation of B cell mediated immunity	3/156	60/18723	0.013728323	0.039238492	0.02156247	IL10/BTK/STAT6	3
BP	GO:0002889	regulation of immunoglobulin mediated immune response	3/156	60/18723	0.013728323	0.039238492	0.02156247	IL10/BTK/STAT6	3
BP	GO:0006081	cellular aldehyde metabolic process	3/156	60/18723	0.013728323	0.039238492	0.02156247	AKR1C3/REST/ALDH3B1	3
BP	GO:0031663	lipopolysaccharide-mediated signaling pathway	3/156	60/18723	0.013728323	0.039238492	0.02156247	TNFAIP3/MAPK3/MAPK1	3
BP	GO:0042306	regulation of protein import into nucleus	3/156	60/18723	0.013728323	0.039238492	0.02156247	PRKD1/MAPK1/HYAL2	3
BP	GO:0060560	developmental growth involved in morphogenesis	6/156	234/18723	0.013768873	0.039324891	0.021609948	ABL1/MAPT/APP/PRKN/MT3/SLC23A2	6
BP	GO:0030900	forebrain development	8/156	379/18723	0.014261736	0.040138853	0.02205724	BNIP3/CASP3/ETS1/HDAC1/AXL/SLC8A1/CRK/APP	8
BP	GO:0050878	regulation of body fluid levels	8/156	379/18723	0.014261736	0.040138853	0.02205724	NOS3/UCN/AXL/HSPB1/MET/PPIA/EDN1/HYAL2	8
BP	GO:0006359	regulation of transcription by RNA polymerase III	2/156	22/18723	0.014284782	0.040138853	0.02205724	BRF2/PRDX5	2
BP	GO:0010866	regulation of triglyceride biosynthetic process	2/156	22/18723	0.014284782	0.040138853	0.02205724	FBXW7/MIR29B1	2
BP	GO:0010881	regulation of cardiac muscle contraction by regulation of the release of sequestered calcium ion	2/156	22/18723	0.014284782	0.040138853	0.02205724	FKBP1B/SLC8A1	2
BP	GO:0031061	negative regulation of histone methylation	2/156	22/18723	0.014284782	0.040138853	0.02205724	SIRT1/MACROH2A1	2
BP	GO:0032069	regulation of nuclease activity	2/156	22/18723	0.014284782	0.040138853	0.02205724	SIRT1/RPS3	2
BP	GO:0035584	calcium-mediated signaling using intracellular calcium source	2/156	22/18723	0.014284782	0.040138853	0.02205724	PRNP/FKBP1B	2
BP	GO:0035809	regulation of urine volume	2/156	22/18723	0.014284782	0.040138853	0.02205724	EDN1/HYAL2	2
BP	GO:0048169	regulation of long-term neuronal synaptic plasticity	2/156	22/18723	0.014284782	0.040138853	0.02205724	SNCA/APP	2
BP	GO:0050860	negative regulation of T cell receptor signaling pathway	2/156	22/18723	0.014284782	0.040138853	0.02205724	PAWR/PRNP	2
BP	GO:0060713	labyrinthine layer morphogenesis	2/156	22/18723	0.014284782	0.040138853	0.02205724	IL10/BMP7	2
BP	GO:0072574	hepatocyte proliferation	2/156	22/18723	0.014284782	0.040138853	0.02205724	FBXW7/TNFAIP3	2
BP	GO:0072575	epithelial cell proliferation involved in liver morphogenesis	2/156	22/18723	0.014284782	0.040138853	0.02205724	FBXW7/TNFAIP3	2
BP	GO:0090280	positive regulation of calcium ion import	2/156	22/18723	0.014284782	0.040138853	0.02205724	PDGFRB/UCN	2
BP	GO:0099563	modification of synaptic structure	2/156	22/18723	0.014284782	0.040138853	0.02205724	ABL1/REST	2
BP	GO:1900120	regulation of receptor binding	2/156	22/18723	0.014284782	0.040138853	0.02205724	ATP2A2/IL10	2
BP	GO:1901522	positive regulation of transcription from RNA polymerase II promoter involved in cellular response to chemical stimulus	2/156	22/18723	0.014284782	0.040138853	0.02205724	MT3/SESN2	2
BP	GO:1903589	positive regulation of blood vessel endothelial cell proliferation involved in sprouting angiogenesis	2/156	22/18723	0.014284782	0.040138853	0.02205724	HMOX1/MIR21	2
BP	GO:2000773	negative regulation of cellular senescence	2/156	22/18723	0.014284782	0.040138853	0.02205724	ABL1/SIRT1	2
BP	GO:0000209	protein polyubiquitination	6/156	236/18723	0.014305371	0.040138853	0.02205724	BCL2/TNFAIP3/MDM2/PRKN/PPIA/ERCC8	6
BP	GO:0048738	cardiac muscle tissue development	6/156	236/18723	0.014305371	0.040138853	0.02205724	PDGFRB/TPM1/SLC8A1/MAPK1/BMP7/EDN1	6
BP	GO:0046890	regulation of lipid biosynthetic process	5/156	171/18723	0.014335224	0.040138853	0.02205724	FBXW7/SIRT1/AKR1C3/REST/MIR29B1	5
BP	GO:0034113	heterotypic cell-cell adhesion	3/156	61/18723	0.014351855	0.040138853	0.02205724	IL10/BMP7/SIRPA	3
BP	GO:0040014	regulation of multicellular organism growth	3/156	61/18723	0.014351855	0.040138853	0.02205724	ATRN/BCL2/APP	3
BP	GO:1904356	regulation of telomere maintenance via telomere lengthening	3/156	61/18723	0.014351855	0.040138853	0.02205724	MAPK3/PARP1/MAPK1	3
BP	GO:2000401	regulation of lymphocyte migration	3/156	61/18723	0.014351855	0.040138853	0.02205724	CRK/PTK2B/APP	3
BP	GO:0001676	long-chain fatty acid metabolic process	4/156	112/18723	0.014380455	0.040138853	0.02205724	AKR1C3/GSTP1/MAPK3/CYP2E1	4
BP	GO:0002821	positive regulation of adaptive immune response	4/156	112/18723	0.014380455	0.040138853	0.02205724	SIRT1/BTK/MIR21/STAT6	4
BP	GO:0009141	nucleoside triphosphate metabolic process	4/156	112/18723	0.014380455	0.040138853	0.02205724	NUDT15/NUDT2/NME5/PARP1	4
BP	GO:0046632	alpha-beta T cell differentiation	4/156	112/18723	0.014380455	0.040138853	0.02205724	ABL1/BCL2/MIR21/STAT6	4
BP	GO:0042770	signal transduction in response to DNA damage	5/156	172/18723	0.014668043	0.040851787	0.022449014	ABL1/SIRT1/MDM2/FOXO3/SESN2	5
BP	GO:1901136	carbohydrate derivative catabolic process	5/156	172/18723	0.014668043	0.040851787	0.022449014	NUDT15/NUDT1/HYAL1/OGG1/HYAL2	5
BP	GO:1990138	neuron projection extension	5/156	172/18723	0.014668043	0.040851787	0.022449014	ABL1/MAPT/PRKN/MT3/SLC23A2	5
BP	GO:0051259	protein complex oligomerization	6/156	238/18723	0.014856295	0.04134586	0.022720518	PRNP/SNCA/RNF112/PNPT1/ALAD/NOL3	6
BP	GO:0032757	positive regulation of interleukin-8 production	3/156	62/18723	0.014991238	0.041660552	0.022893449	RIPK1/ZNF580/HYAL2	3
BP	GO:0045576	mast cell activation	3/156	62/18723	0.014991238	0.041660552	0.022893449	FER/BTK/HMOX1	3
BP	GO:0006694	steroid biosynthetic process	5/156	173/18723	0.015006013	0.041671218	0.02289931	SIRT1/AKR1C3/REST/DHCR24/PRKAA2	5
BP	GO:0022604	regulation of cell morphogenesis	7/156	309/18723	0.015081962	0.041851619	0.022998445	ABL1/TPM1/CRK/PTK2B/PRKN/MIR21/SLC23A2	7
BP	GO:0032535	regulation of cellular component size	8/156	383/18723	0.01510222	0.041877334	0.023012576	ABL1/FER/UCN/MAPT/PTK2B/MT3/ATP13A2/EDN1	8
BP	GO:0090100	positive regulation of transmembrane receptor protein serine/threonine kinase signaling pathway	4/156	114/18723	0.015255677	0.042272095	0.023229506	PARP1/BMP7/RBPMS/MIR21	4
BP	GO:0045619	regulation of lymphocyte differentiation	5/156	174/18723	0.015349166	0.042500236	0.023354875	ABL1/IL10/AXL/BTK/MIR21	5
BP	GO:0002363	alpha-beta T cell lineage commitment	2/156	23/18723	0.015560567	0.042713083	0.023471839	BCL2/STAT6	2
BP	GO:0006833	water transport	2/156	23/18723	0.015560567	0.042713083	0.023471839	SLC4A11/HYAL2	2
BP	GO:0010804	negative regulation of tumor necrosis factor-mediated signaling pathway	2/156	23/18723	0.015560567	0.042713083	0.023471839	GSTP1/NOL3	2
BP	GO:0035994	response to muscle stretch	2/156	23/18723	0.015560567	0.042713083	0.023471839	SLC8A1/EDN1	2
BP	GO:0042026	protein refolding	2/156	23/18723	0.015560567	0.042713083	0.023471839	FKBP1B/BAG5	2
BP	GO:0043369	CD4-positive or CD8-positive, alpha-beta T cell lineage commitment	2/156	23/18723	0.015560567	0.042713083	0.023471839	BCL2/STAT6	2
BP	GO:0051590	positive regulation of neurotransmitter transport	2/156	23/18723	0.015560567	0.042713083	0.023471839	SNCA/PRKN	2
BP	GO:0060396	growth hormone receptor signaling pathway	2/156	23/18723	0.015560567	0.042713083	0.023471839	PXN/STAT6	2
BP	GO:0072576	liver morphogenesis	2/156	23/18723	0.015560567	0.042713083	0.023471839	FBXW7/TNFAIP3	2
BP	GO:0090335	regulation of brown fat cell differentiation	2/156	23/18723	0.015560567	0.042713083	0.023471839	SIRT1/BMP7	2
BP	GO:0140112	extracellular vesicle biogenesis	2/156	23/18723	0.015560567	0.042713083	0.023471839	PRKN/ATP13A2	2
BP	GO:1903306	negative regulation of regulated secretory pathway	2/156	23/18723	0.015560567	0.042713083	0.023471839	REST/HMOX1	2
BP	GO:0030239	myofibril assembly	3/156	63/18723	0.015646517	0.042794853	0.023516774	PDGFRB/TPM1/EDN1	3
BP	GO:0032233	positive regulation of actin filament bundle assembly	3/156	63/18723	0.015646517	0.042794853	0.023516774	ABL1/PXN/TPM1	3
BP	GO:0050854	regulation of antigen receptor-mediated signaling pathway	3/156	63/18723	0.015646517	0.042794853	0.023516774	PAWR/PRNP/RPS3	3
BP	GO:0099601	regulation of neurotransmitter receptor activity	3/156	63/18723	0.015646517	0.042794853	0.023516774	DAPK1/PTK2B/APP	3
BP	GO:1904589	regulation of protein import	3/156	63/18723	0.015646517	0.042794853	0.023516774	PRKD1/MAPK1/HYAL2	3
BP	GO:0042471	ear morphogenesis	4/156	115/18723	0.015705614	0.042925673	0.023588662	MAPK3/MAPK1/PRKRA/EDN1	4
BP	GO:0050728	negative regulation of inflammatory response	5/156	176/18723	0.016051149	0.043838623	0.02409035	IL10/TNFAIP3/GSTP1/HGF/SIRPA	5
BP	GO:0035967	cellular response to topologically incorrect protein	4/156	116/18723	0.016163828	0.044114746	0.024242086	TOR1A/ERMP1/ERO1A/PRKN	4
BP	GO:0055002	striated muscle cell development	3/156	64/18723	0.016317732	0.044440098	0.024420874	PDGFRB/TPM1/EDN1	3
BP	GO:1903018	regulation of glycoprotein metabolic process	3/156	64/18723	0.016317732	0.044440098	0.024420874	PAWR/BCL2/MT3	3
BP	GO:0046394	carboxylic acid biosynthetic process	7/156	314/18723	0.016329695	0.044440098	0.024420874	SIRT1/AKR1C3/PYCR2/GSTP1/PRKAA2/CYP2E1/EDN1	7
BP	GO:0060249	anatomical structure homeostasis	7/156	314/18723	0.016329695	0.044440098	0.024420874	NOS3/BCL2/HSPB1/TNFAIP3/PTK2B/PRKN/MTF1	7
BP	GO:0030324	lung development	5/156	177/18723	0.016410042	0.04462688	0.024523515	PDGFRB/FBXW7/KLF2/MAPK3/MAPK1	5
BP	GO:0061564	axon development	9/156	467/18723	0.016503233	0.0448483	0.024645191	ABL1/CASP3/FKBP1B/BCL2/MAPT/APP/BMP7/STK24/MT3	9
BP	GO:0051656	establishment of organelle localization	8/156	390/18723	0.016658968	0.04523925	0.024860027	FER/TOR1A/SNCA/BTK/MAPT/PRKN/BECN1/HMOX1	8
BP	GO:0016053	organic acid biosynthetic process	7/156	316/18723	0.016848736	0.045524128	0.025016574	SIRT1/AKR1C3/PYCR2/GSTP1/PRKAA2/CYP2E1/EDN1	7
BP	GO:0001783	B cell apoptotic process	2/156	24/18723	0.016883358	0.045524128	0.025016574	IL10/BTK	2
BP	GO:0030878	thyroid gland development	2/156	24/18723	0.016883358	0.045524128	0.025016574	MAPK3/MAPK1	2
BP	GO:0032928	regulation of superoxide anion generation	2/156	24/18723	0.016883358	0.045524128	0.025016574	MAPT/GSTP1	2
BP	GO:0033032	regulation of myeloid cell apoptotic process	2/156	24/18723	0.016883358	0.045524128	0.025016574	SIRT1/BCL2	2
BP	GO:0071378	cellular response to growth hormone stimulus	2/156	24/18723	0.016883358	0.045524128	0.025016574	PXN/STAT6	2
BP	GO:0120255	olefinic compound biosynthetic process	2/156	24/18723	0.016883358	0.045524128	0.025016574	AKR1C3/REST	2
BP	GO:1903861	positive regulation of dendrite extension	2/156	24/18723	0.016883358	0.045524128	0.025016574	PRKN/SLC23A2	2
BP	GO:2000209	regulation of anoikis	2/156	24/18723	0.016883358	0.045524128	0.025016574	MCL1/BCL2	2
BP	GO:2000353	positive regulation of endothelial cell apoptotic process	2/156	24/18723	0.016883358	0.045524128	0.025016574	AKR1C3/FOXO3	2
BP	GO:0038034	signal transduction in absence of ligand	3/156	65/18723	0.017004917	0.045658022	0.025090152	MCL1/BCL2/FOXO3	3
BP	GO:0048645	animal organ formation	3/156	65/18723	0.017004917	0.045658022	0.025090152	MAPK3/MAPK1/BMP7	3
BP	GO:0070613	regulation of protein processing	3/156	65/18723	0.017004917	0.045658022	0.025090152	PRNP/MDM2/NOL3	3
BP	GO:0070936	protein K48-linked ubiquitination	3/156	65/18723	0.017004917	0.045658022	0.025090152	TNFAIP3/PRKN/PPIA	3
BP	GO:0071677	positive regulation of mononuclear cell migration	3/156	65/18723	0.017004917	0.045658022	0.025090152	PTK2B/PDGFD/APP	3
BP	GO:0097192	extrinsic apoptotic signaling pathway in absence of ligand	3/156	65/18723	0.017004917	0.045658022	0.025090152	MCL1/BCL2/FOXO3	3
BP	GO:0030203	glycosaminoglycan metabolic process	4/156	118/18723	0.017105268	0.04589512	0.025220443	PDGFRB/HYAL1/HGF/HYAL2	4
BP	GO:0006941	striated muscle contraction	5/156	179/18723	0.017143782	0.045966087	0.025259441	ATP2A2/FKBP1B/UCN/TPM1/SLC8A1	5
BP	GO:0015980	energy derivation by oxidation of organic compounds	7/156	318/18723	0.017379367	0.046564971	0.025588542	BNIP3/CHCHD2/UCN/SNCA/TRAP1/PNPT1/MT3	7
BP	GO:0010906	regulation of glucose metabolic process	4/156	119/18723	0.017588578	0.047026303	0.025842055	SIRT1/PDK1/PRKN/SESN2	4
BP	GO:0030282	bone mineralization	4/156	119/18723	0.017588578	0.047026303	0.025842055	SLC8A1/PTK2B/BMP7/ERCC2	4
BP	GO:0031398	positive regulation of protein ubiquitination	4/156	119/18723	0.017588578	0.047026303	0.025842055	FBXW7/UBQLN1/MAPK9/PRKN	4
BP	GO:0014015	positive regulation of gliogenesis	3/156	66/18723	0.017708104	0.047213349	0.025944841	HDAC1/RNF112/HDAC2	3
BP	GO:0042446	hormone biosynthetic process	3/156	66/18723	0.017708104	0.047213349	0.025944841	REST/TPO/ARNT	3
BP	GO:0045600	positive regulation of fat cell differentiation	3/156	66/18723	0.017708104	0.047213349	0.025944841	BMP7/MIR29B1/MIR21	3
BP	GO:0071300	cellular response to retinoic acid	3/156	66/18723	0.017708104	0.047213349	0.025944841	SETX/PTK2B/HDAC2	3
BP	GO:0008361	regulation of cell size	5/156	181/18723	0.017898997	0.047655611	0.026187874	ABL1/UCN/MAPT/MT3/EDN1	5
BP	GO:0030323	respiratory tube development	5/156	181/18723	0.017898997	0.047655611	0.026187874	PDGFRB/FBXW7/KLF2/MAPK3/MAPK1	5
BP	GO:0051897	positive regulation of protein kinase B signaling	4/156	120/18723	0.018080337	0.048058907	0.026409495	AXL/AKR1C3/MET/MIR21	4
BP	GO:0072655	establishment of protein localization to mitochondrion	4/156	120/18723	0.018080337	0.048058907	0.026409495	FBXW7/MAPT/PRKN/MAPK8	4
BP	GO:0046883	regulation of hormone secretion	6/156	249/18723	0.018152213	0.048058907	0.026409495	FKBP1B/UCN/HDAC1/REST/PRKN/EDN1	6
BP	GO:0001964	startle response	2/156	25/18723	0.018252293	0.048058907	0.026409495	UCN/PRKN	2
BP	GO:0032104	regulation of response to extracellular stimulus	2/156	25/18723	0.018252293	0.048058907	0.026409495	UCN/MT3	2
BP	GO:0032107	regulation of response to nutrient levels	2/156	25/18723	0.018252293	0.048058907	0.026409495	UCN/MT3	2
BP	GO:0045822	negative regulation of heart contraction	2/156	25/18723	0.018252293	0.048058907	0.026409495	ATP2A2/FKBP1B	2
BP	GO:0048143	astrocyte activation	2/156	25/18723	0.018252293	0.048058907	0.026409495	MAPT/APP	2
BP	GO:0086064	cell communication by electrical coupling involved in cardiac conduction	2/156	25/18723	0.018252293	0.048058907	0.026409495	FKBP1B/SLC8A1	2
BP	GO:0098703	calcium ion import across plasma membrane	2/156	25/18723	0.018252293	0.048058907	0.026409495	PRNP/SLC8A1	2
BP	GO:1902993	positive regulation of amyloid precursor protein catabolic process	2/156	25/18723	0.018252293	0.048058907	0.026409495	CASP3/SP1	2
BP	GO:1904753	negative regulation of vascular associated smooth muscle cell migration	2/156	25/18723	0.018252293	0.048058907	0.026409495	TPM1/MIR21	2
BP	GO:1904754	positive regulation of vascular associated smooth muscle cell migration	2/156	25/18723	0.018252293	0.048058907	0.026409495	MDM2/MIR21	2
BP	GO:1904996	positive regulation of leukocyte adhesion to vascular endothelial cell	2/156	25/18723	0.018252293	0.048058907	0.026409495	ETS1/MIR21	2
BP	GO:1905048	regulation of metallopeptidase activity	2/156	25/18723	0.018252293	0.048058907	0.026409495	MIR29B1/MIR21	2
BP	GO:1905564	positive regulation of vascular endothelial cell proliferation	2/156	25/18723	0.018252293	0.048058907	0.026409495	SP1/MIR21	2
BP	GO:0009260	ribonucleotide biosynthetic process	5/156	182/18723	0.018284731	0.048111068	0.026438158	SNCA/PDK1/NUDT2/NME5/PARP1	5
BP	GO:0010517	regulation of phospholipase activity	3/156	67/18723	0.018427318	0.048385998	0.026589239	PDGFRB/ABL1/SNCA	3
BP	GO:0032890	regulation of organic acid transport	3/156	67/18723	0.018427318	0.048385998	0.026589239	SNCA/ARL6IP5/EDN1	3
BP	GO:1903317	regulation of protein maturation	3/156	67/18723	0.018427318	0.048385998	0.026589239	PRNP/MDM2/NOL3	3
BP	GO:0042752	regulation of circadian rhythm	4/156	121/18723	0.018580584	0.048721283	0.026773486	FBXW7/MAPK9/MAPK8/PRKAA2	4
BP	GO:0045931	positive regulation of mitotic cell cycle	4/156	121/18723	0.018580584	0.048721283	0.026773486	ABL1/HYAL1/APP/MDM2	4
CC	GO:0045121	membrane raft	14/156	335/19550	5.11E-07	7.23E-05	5.40E-05	PRNP/RIPK1/CASP3/NOS3/BTK/MAPT/CRK/MAPK3/PTK2B/APP/MAPK1/HMOX1/HYAL2/STAT6	14
CC	GO:0098857	membrane microdomain	14/156	335/19550	5.11E-07	7.23E-05	5.40E-05	PRNP/RIPK1/CASP3/NOS3/BTK/MAPT/CRK/MAPK3/PTK2B/APP/MAPK1/HMOX1/HYAL2/STAT6	14
CC	GO:0016234	inclusion body	7/156	76/19550	2.48E-06	0.000234009	0.000174952	PRNP/UBQLN1/SNCA/MAPT/PRKN/BAG5/MT3	7
CC	GO:0005759	mitochondrial matrix	15/156	480/19550	7.24E-06	0.000512034	0.000382811	NUDT1/SNCA/PDK1/TRAP1/PYCR2/NUDT2/PNPT1/GLRX2/OGG1/TXNRD2/RPS3/PRDX5/DHRS2/TXN2/FOXO3	15
CC	GO:0005635	nuclear envelope	13/156	468/19550	0.000100091	0.00521707	0.003900432	BNIP3/PRNP/NUDT1/ABL1/SIRT1/VRK2/TOR1A/SNCA/BCL2/MAPK3/APP/PARP1/DHRS2	13
CC	GO:0031970	organelle envelope lumen	6/156	96/19550	0.000120283	0.00521707	0.003900432	CHCHD2/SNCA/TRAP1/PNPT1/APP/TXNIP	6
CC	GO:0150034	distal axon	10/156	294/19550	0.000129044	0.00521707	0.003900432	PTPRN/PRNP/UCN/TOR1A/SNCA/SLC8A1/MAPT/SETX/PTK2B/APP	10
CC	GO:0005776	autophagosome	6/156	100/19550	0.000150674	0.005330107	0.003984941	TP53INP1/UBQLN1/PRKD1/MAP1LC3A/BECN1/ATP13A2	6
CC	GO:0005741	mitochondrial outer membrane	8/156	205/19550	0.000245693	0.00772569	0.005775948	BNIP3/MCL1/SNCA/BCL2/PRKN/MT3/FOXO3/HMOX1	8
CC	GO:0031968	organelle outer membrane	8/156	230/19550	0.000529949	0.014433658	0.010791018	BNIP3/MCL1/SNCA/BCL2/PRKN/MT3/FOXO3/HMOX1	8
CC	GO:0019867	outer membrane	8/156	232/19550	0.000561026	0.014433658	0.010791018	BNIP3/MCL1/SNCA/BCL2/PRKN/MT3/FOXO3/HMOX1	8
CC	GO:0005758	mitochondrial intermembrane space	5/156	86/19550	0.000628135	0.014813519	0.011075013	CHCHD2/SNCA/TRAP1/PNPT1/TXNIP	5
CC	GO:0034774	secretory granule lumen	9/156	322/19550	0.001147167	0.022634122	0.016921921	GSTP1/APP/MAPK1/NAPRT/PRDX6/PPIA/HGF/ALAD/EPX	9
CC	GO:0060205	cytoplasmic vesicle lumen	9/156	325/19550	0.001223442	0.022634122	0.016921921	GSTP1/APP/MAPK1/NAPRT/PRDX6/PPIA/HGF/ALAD/EPX	9
CC	GO:0031983	vesicle lumen	9/156	327/19550	0.001276534	0.022634122	0.016921921	GSTP1/APP/MAPK1/NAPRT/PRDX6/PPIA/HGF/ALAD/EPX	9
CC	GO:0008021	synaptic vesicle	7/156	206/19550	0.001350604	0.022634122	0.016921921	TOR1A/SNCA/RNF112/APP/STX2/MCTP1/MT3	7
CC	GO:0014069	postsynaptic density	9/156	330/19550	0.001359647	0.022634122	0.016921921	BNIP3/PRNP/SLC8A1/RNF112/PTK2B/MAPK1/PRKN/RPS3/MT3	9
CC	GO:0032279	asymmetric synapse	9/156	335/19550	0.001507833	0.02370648	0.017723647	BNIP3/PRNP/SLC8A1/RNF112/PTK2B/MAPK1/PRKN/RPS3/MT3	9
CC	GO:0043204	perikaryon	6/156	158/19550	0.001700403	0.024345676	0.018201529	PTPRN/ENDOG/UCN/RNF112/APP/MAPK1	6
CC	GO:0030133	transport vesicle	10/156	412/19550	0.001774757	0.024345676	0.018201529	PTPRN/TOR1A/SNCA/RNF112/APP/STX2/MCTP1/MT3/ATP13A2/EDN1	10
CC	GO:0005667	transcription regulator complex	10/156	413/19550	0.00180657	0.024345676	0.018201529	BRF2/HDAC1/SP1/REST/PARP1/HDAC2/ARNT/ERCC3/ERCC2/HYAL2	10
CC	GO:0031252	cell leading edge	10/156	422/19550	0.0021142	0.025823389	0.019306309	ABL1/PXN/FER/TPM1/MAPT/PTK2B/APP/STX2/RPS3/PTPRK	10
CC	GO:0070382	exocytic vesicle	7/156	224/19550	0.00217443	0.025823389	0.019306309	TOR1A/SNCA/RNF112/APP/STX2/MCTP1/MT3	7
CC	GO:0099572	postsynaptic specialization	9/156	356/19550	0.002278506	0.025823389	0.019306309	BNIP3/PRNP/SLC8A1/RNF112/PTK2B/MAPK1/PRKN/RPS3/MT3	9
CC	GO:0097386	glial cell projection	3/156	33/19550	0.002281218	0.025823389	0.019306309	MAPT/APP/MT3	3
CC	GO:0098984	neuron to neuron synapse	9/156	361/19550	0.0025017	0.02723004	0.020357962	BNIP3/PRNP/SLC8A1/RNF112/PTK2B/MAPK1/PRKN/RPS3/MT3	9
CC	GO:0097550	transcription preinitiation complex	2/156	10/19550	0.00272987	0.027884025	0.0208469	BRF2/ERCC3	2
CC	GO:0005775	vacuolar lumen	6/156	174/19550	0.002758843	0.027884025	0.0208469	PDGFRB/HYAL1/MAPK1/NAPRT/PRDX6/ATP13A2	6
CC	GO:0043679	axon terminus	5/156	122/19550	0.002973651	0.02832352	0.021175479	PTPRN/PRNP/UCN/SNCA/SLC8A1	5
CC	GO:0030426	growth cone	6/156	177/19550	0.003002493	0.02832352	0.021175479	TOR1A/SNCA/MAPT/SETX/PTK2B/APP	6
CC	GO:0000109	nucleotide-excision repair complex	2/156	11/19550	0.003319072	0.029353045	0.021945182	ERCC3/ERCC8	2
CC	GO:0016580	Sin3 complex	2/156	11/19550	0.003319072	0.029353045	0.021945182	HDAC1/HDAC2	2
CC	GO:0030427	site of polarized growth	6/156	183/19550	0.003537663	0.030338144	0.02268167	TOR1A/SNCA/MAPT/SETX/PTK2B/APP	6
CC	GO:0005788	endoplasmic reticulum lumen	8/156	313/19550	0.003707723	0.030861339	0.023072826	TOR1A/GPX8/MAPK3/ERO1A/PDGFD/APP/MAPK1/EDN1	8
CC	GO:0000439	transcription factor TFIIH core complex	2/156	12/19550	0.003962086	0.031178041	0.023309601	ERCC3/ERCC2	2
CC	GO:0000421	autophagosome membrane	3/156	40/19550	0.003966111	0.031178041	0.023309601	PRKD1/MAP1LC3A/ATP13A2	3
CC	GO:0005791	rough endoplasmic reticulum	4/156	82/19550	0.004211961	0.032215809	0.024085466	SNCA/APP/MT3/EDN1	4
CC	GO:0005901	caveola	4/156	84/19550	0.004589909	0.033800553	0.025270267	NOS3/MAPK3/MAPK1/HMOX1	4
CC	GO:0005675	transcription factor TFIIH holo complex	2/156	13/19550	0.004658027	0.033800553	0.025270267	ERCC3/ERCC2	2
CC	GO:0016581	NuRD complex	2/156	14/19550	0.00540602	0.036190411	0.027056993	HDAC1/HDAC2	2
CC	GO:0070822	Sin3-type complex	2/156	14/19550	0.00540602	0.036190411	0.027056993	HDAC1/HDAC2	2
CC	GO:0090545	CHD-type complex	2/156	14/19550	0.00540602	0.036190411	0.027056993	HDAC1/HDAC2	2
CC	GO:0044306	neuron projection terminus	5/156	141/19550	0.005498896	0.036190411	0.027056993	PTPRN/PRNP/UCN/SNCA/SLC8A1	5
MF	GO:0016209	antioxidant activity	11/155	86/18368	1.53E-10	8.26E-08	6.27E-08	TP53INP1/GPX8/GSTP1/TXNRD2/TPO/PXDN/PRDX6/MT3/PRDX5/EPX/SESN2	11
MF	GO:0016667	oxidoreductase activity, acting on a sulfur group of donors	9/155	57/18368	1.09E-09	2.94E-07	2.23E-07	MSRB3/MSRA/ERO1A/GLRX2/TXNRD2/CCS/MSRB2/TXN2/SESN2	9
MF	GO:0016684	oxidoreductase activity, acting on peroxide as acceptor	8/155	55/18368	1.87E-08	3.35E-06	2.54E-06	GPX8/GSTP1/TPO/PXDN/PRDX6/PRDX5/EPX/SESN2	8
MF	GO:0004707	MAP kinase activity	5/155	14/18368	7.55E-08	1.02E-05	7.71E-06	MAPK9/MAPK13/MAPK3/MAPK1/MAPK8	5
MF	GO:0004601	peroxidase activity	7/155	51/18368	2.26E-07	2.43E-05	1.84E-05	GPX8/GSTP1/TPO/PXDN/PRDX6/PRDX5/EPX	7
MF	GO:0044389	ubiquitin-like protein ligase binding	14/155	316/18368	4.89E-07	4.39E-05	3.33E-05	FBXW7/FOXO1/PTPRN/RIPK1/BCL2/CRK/PTK2B/MDM2/PRKN/MAP1LC3A/BECN1/TXNIP/BAG5/PRDX6	14
MF	GO:0031625	ubiquitin protein ligase binding	13/155	297/18368	1.46E-06	0.000112134	8.51E-05	FBXW7/FOXO1/RIPK1/BCL2/CRK/PTK2B/MDM2/PRKN/MAP1LC3A/BECN1/TXNIP/BAG5/PRDX6	13
MF	GO:0019902	phosphatase binding	10/155	196/18368	6.53E-06	0.000439386	0.000333558	FOXO1/PXN/FER/BCL2/MAPT/MAPK3/MET/MAPK1/SIRPA/STAT6	10
MF	GO:0015035	protein-disulfide reductase activity	5/155	37/18368	1.41E-05	0.000840455	0.000638029	ERO1A/GLRX2/TXNRD2/CCS/TXN2	5
MF	GO:0015036	disulfide oxidoreductase activity	5/155	42/18368	2.65E-05	0.001346224	0.001021982	ERO1A/GLRX2/TXNRD2/CCS/TXN2	5
MF	GO:0004860	protein kinase inhibitor activity	6/155	70/18368	2.75E-05	0.001346224	0.001021982	GSKIP/CASP3/SNCA/HSPB1/MACROH2A1/HYAL2	6
MF	GO:0043027	cysteine-type endopeptidase inhibitor activity involved in apoptotic process	4/155	22/18368	3.17E-05	0.001421042	0.00107878	SNCA/MT3/PRDX5/NOL3	4
MF	GO:0019210	kinase inhibitor activity	6/155	74/18368	3.78E-05	0.001565419	0.001188383	GSKIP/CASP3/SNCA/HSPB1/MACROH2A1/HYAL2	6
MF	GO:0019903	protein phosphatase binding	8/155	150/18368	4.10E-05	0.001575666	0.001196162	FOXO1/PXN/FER/BCL2/MAPT/MET/SIRPA/STAT6	8
MF	GO:0106310	protein serine kinase activity	12/155	360/18368	5.64E-05	0.002021099	0.001534311	RIPK1/VRK2/MAPK9/PRKD1/DAPK1/MAPK13/MAPK3/MAPK1/STK26/MAPK8/STK24/PRKAA2	12
MF	GO:0004714	transmembrane receptor protein tyrosine kinase activity	7/155	124/18368	8.77E-05	0.002881706	0.002187638	PDGFRB/ABL1/FER/AXL/BTK/PTK2B/MET	7
MF	GO:0070513	death domain binding	3/155	11/18368	9.25E-05	0.002881706	0.002187638	MCL1/RIPK1/BCL2	3
MF	GO:0051219	phosphoprotein binding	6/155	88/18368	0.000100433	0.002881706	0.002187638	FBXW7/ABL1/SNCA/CRK/MAPK3/MAPK1	6
MF	GO:0045309	protein phosphorylated amino acid binding	5/155	56/18368	0.000108301	0.002881706	0.002187638	FBXW7/ABL1/CRK/MAPK3/MAPK1	5
MF	GO:0004674	protein serine/threonine kinase activity	12/155	386/18368	0.000109236	0.002881706	0.002187638	RIPK1/VRK2/MAPK9/PRKD1/DAPK1/MAPK13/MAPK3/PTK2B/MAPK1/MAPK8/STK24/PRKAA2	12
MF	GO:0031072	heat shock protein binding	7/155	129/18368	0.000112483	0.002881706	0.002187638	SNCA/MAPT/PRKN/HDAC2/BAG5/RPS3/CYP2E1	7
MF	GO:0140297	DNA-binding transcription factor binding	12/155	394/18368	0.000132362	0.003236847	0.002457242	CHCHD2/SIRT1/HDAC1/SP1/BCL2/HSPB1/NCOA7/REST/PARP1/HDAC2/RPS3/ARNT	12
MF	GO:0004713	protein tyrosine kinase activity	7/155	136/18368	0.000156379	0.003655171	0.002774812	PDGFRB/ABL1/FER/AXL/BTK/PTK2B/MET	7
MF	GO:0005507	copper ion binding	5/155	61/18368	0.000163056	0.003655171	0.002774812	PRNP/SNCA/CCS/MT3/ATP13A2	5
MF	GO:1990841	promoter-specific chromatin binding	5/155	62/18368	0.000176162	0.003791016	0.002877938	SIRT1/HDAC1/MACROH2A1/HDAC2/ERCC3	5
MF	GO:0008022	protein C-terminus binding	8/155	189/18368	0.000205611	0.004248776	0.003225446	ABL1/SIRT1/SP1/TNFAIP3/PTK2B/ERCC3/ERCC2/FBLN5	8
MF	GO:0019199	transmembrane receptor protein kinase activity	7/155	143/18368	0.000213229	0.004248776	0.003225446	PDGFRB/ABL1/FER/AXL/BTK/PTK2B/MET	7
MF	GO:0017136	NAD-dependent histone deacetylase activity	3/155	15/18368	0.000248918	0.004782784	0.003630836	SIRT1/HDAC1/HDAC2	3
MF	GO:0034979	NAD-dependent protein deacetylase activity	3/155	16/18368	0.000304468	0.0056484	0.004287965	SIRT1/HDAC1/HDAC2	3
MF	GO:0047485	protein N-terminus binding	6/155	110/18368	0.000340965	0.006107207	0.004636268	SNCA/HDAC1/PARP1/MDM2/ERCC3/ERCC2	6
MF	GO:0043028	cysteine-type endopeptidase regulator activity involved in apoptotic process	4/155	40/18368	0.000351902	0.006107207	0.004636268	SNCA/MT3/PRDX5/NOL3	4
MF	GO:0030544	Hsp70 protein binding	4/155	43/18368	0.000465963	0.007833999	0.005947156	SNCA/PRKN/RPS3/CYP2E1	4
MF	GO:0001784	phosphotyrosine residue binding	4/155	44/18368	0.000509219	0.008057639	0.006116932	ABL1/CRK/MAPK3/MAPK1	4
MF	GO:0004712	protein serine/threonine/tyrosine kinase activity	4/155	44/18368	0.000509219	0.008057639	0.006116932	MAPK9/MAPK3/MAPK1/PRKAA2	4
MF	GO:0004715	non-membrane spanning protein tyrosine kinase activity	4/155	45/18368	0.000555257	0.0085351	0.006479395	ABL1/FER/BTK/PTK2B	4
MF	GO:0000979	RNA polymerase II core promoter sequence-specific DNA binding	3/155	20/18368	0.000604645	0.00903608	0.006859712	HDAC1/REST/MACROH2A1	3
MF	GO:0004407	histone deacetylase activity	3/155	21/18368	0.000701068	0.009891005	0.007508726	SIRT1/HDAC1/HDAC2	3
MF	GO:0005123	death receptor binding	3/155	21/18368	0.000701068	0.009891005	0.007508726	RIPK1/CASP3/NOL3	3
MF	GO:0042826	histone deacetylase binding	6/155	127/18368	0.000731936	0.009891005	0.007508726	HDAC1/SP1/PARP1/PRKN/HDAC2/MAPK8	6
MF	GO:0008013	beta-catenin binding	5/155	85/18368	0.000764457	0.009891005	0.007508726	FOXO1/PXN/PRKN/PTPRK/FOXO3	5
MF	GO:0032813	tumor necrosis factor receptor superfamily binding	4/155	49/18368	0.000769231	0.009891005	0.007508726	RIPK1/CASP3/TRAP1/NOL3	4
MF	GO:0004602	glutathione peroxidase activity	3/155	22/18368	0.000806759	0.009891005	0.007508726	GPX8/GSTP1/PRDX6	3
MF	GO:0033558	protein deacetylase activity	3/155	22/18368	0.000806759	0.009891005	0.007508726	SIRT1/HDAC1/HDAC2	3
MF	GO:0017124	SH3 domain binding	6/155	130/18368	0.000827106	0.009891005	0.007508726	ABL1/LANCL1/MAPT/CRK/PRKN/SIRPA	6
MF	GO:0019207	kinase regulator activity	8/155	233/18368	0.000827315	0.009891005	0.007508726	GSKIP/CASP3/SNCA/HSPB1/MACROH2A1/GSTP1/MT3/HYAL2	8
MF	GO:0061629	RNA polymerase II-specific DNA-binding transcription factor binding	9/155	299/18368	0.001006242	0.011522785	0.008747487	SIRT1/HDAC1/SP1/HSPB1/NCOA7/REST/PARP1/HDAC2/ARNT	9
MF	GO:0002020	protease binding	6/155	135/18368	0.001006637	0.011522785	0.008747487	PRNP/CASP3/BCL2/TNFAIP3/PRKN/NOL3	6
MF	GO:0043274	phospholipase binding	3/155	24/18368	0.001047285	0.01173832	0.00891111	SNCA/BTK/PRKN	3
MF	GO:0043130	ubiquitin binding	5/155	92/18368	0.001093298	0.012003964	0.009112773	FBXW7/HSPB1/TNFAIP3/MDM2/PRKN	5
MF	GO:0020037	heme binding	6/155	139/18368	0.001170689	0.012477044	0.009471909	NOS3/TPO/PXDN/HMOX1/CYP2E1/EPX	6
MF	GO:0035035	histone acetyltransferase binding	3/155	25/18368	0.001182768	0.012477044	0.009471909	ETS1/SP1/MTF1	3
MF	GO:0004869	cysteine-type endopeptidase inhibitor activity	4/155	56/18368	0.001273953	0.013180517	0.010005949	SNCA/MT3/PRDX5/NOL3	4
MF	GO:0046906	tetrapyrrole binding	6/155	149/18368	0.001670571	0.016957874	0.012873518	NOS3/TPO/PXDN/HMOX1/CYP2E1/EPX	6
MF	GO:0019887	protein kinase regulator activity	7/155	204/18368	0.001751631	0.017451438	0.013248206	GSKIP/CASP3/SNCA/HSPB1/MACROH2A1/MT3/HYAL2	7
MF	GO:0051721	protein phosphatase 2A binding	3/155	32/18368	0.002442893	0.023895933	0.018140525	FOXO1/BCL2/MAPT	3
MF	GO:0032182	ubiquitin-like protein binding	5/155	111/18368	0.002507702	0.024091854	0.018289257	FBXW7/HSPB1/TNFAIP3/MDM2/PRKN	5
MF	GO:0003684	damaged DNA binding	4/155	68/18368	0.002612537	0.02465868	0.018719562	OGG1/RPS3/ERCC3/ERCC2	4
MF	GO:0030291	protein serine/threonine kinase inhibitor activity	3/155	34/18368	0.002911166	0.026427175	0.020062109	CASP3/HSPB1/MACROH2A1	3
MF	GO:0043548	phosphatidylinositol 3-kinase binding	3/155	34/18368	0.002911166	0.026427175	0.020062109	PDGFRB/AXL/BECN1	3
MF	GO:0031078	histone deacetylase activity (H3-K14 specific)	2/155	10/18368	0.003045511	0.026427175	0.020062109	HDAC1/HDAC2	2
MF	GO:0032041	NAD-dependent histone deacetylase activity (H3-K14 specific)	2/155	10/18368	0.003045511	0.026427175	0.020062109	HDAC1/HDAC2	2
MF	GO:0032356	oxidized DNA binding	2/155	10/18368	0.003045511	0.026427175	0.020062109	OGG1/RPS3	2
MF	GO:0140097	catalytic activity, acting on DNA	7/155	229/18368	0.003344665	0.028562376	0.02168304	ENDOG/ERCC6L2/SETX/OGG1/RPS3/ERCC3/ERCC2	7
MF	GO:0043295	glutathione binding	2/155	11/18368	0.003701728	0.030174689	0.022907023	LANCL1/GSS	2
MF	GO:0047429	nucleoside-triphosphate diphosphatase activity	2/155	11/18368	0.003701728	0.030174689	0.022907023	NUDT15/NUDT1	2
MF	GO:0051400	BH domain binding	2/155	11/18368	0.003701728	0.030174689	0.022907023	MCL1/BCL2	2
MF	GO:0019213	deacetylase activity	3/155	38/18368	0.004004332	0.032154192	0.024409756	SIRT1/HDAC1/HDAC2	3
MF	GO:0004866	endopeptidase inhibitor activity	6/155	180/18368	0.004274286	0.033817143	0.025672181	PRNP/SNCA/APP/MT3/PRDX5/NOL3	6
MF	GO:0003906	DNA-(apurinic or apyrimidinic site) endonuclease activity	2/155	12/18368	0.00441755	0.033952026	0.025774576	OGG1/RPS3	2
MF	GO:1900750	oligopeptide binding	2/155	12/18368	0.00441755	0.033952026	0.025774576	LANCL1/GSS	2
MF	GO:0031492	nucleosomal DNA binding	3/155	40/18368	0.004632506	0.035102652	0.026648071	HDAC1/MACROH2A1/HDAC2	3
MF	GO:0030414	peptidase inhibitor activity	6/155	187/18368	0.005139166	0.038400992	0.029151996	PRNP/SNCA/APP/MT3/PRDX5/NOL3	6
MF	GO:0001046	core promoter sequence-specific DNA binding	3/155	42/18368	0.00531705	0.039185931	0.02974788	HDAC1/REST/MACROH2A1	3
MF	GO:0016709	oxidoreductase activity, acting on paired donors, with incorporation or reduction of molecular oxygen, NAD(P)H as one donor, and incorporation of one atom of oxygen	3/155	43/18368	0.005680882	0.041301545	0.031353941	NOS3/AKR1C3/CYP2E1	3
MF	GO:0050660	flavin adenine dinucleotide binding	4/155	85/18368	0.005817746	0.04173263	0.031681198	NOS3/ERO1A/TXNRD2/DHCR24	4
MF	GO:0016614	oxidoreductase activity, acting on CH-OH group of donors	5/155	136/18368	0.005957283	0.042171293	0.032014208	VKORC1L1/LDHA/AKR1C3/GCLM/DHRS2	5
MF	GO:0051879	Hsp90 protein binding	3/155	44/18368	0.006059296	0.042254823	0.032077619	MAPT/RPS3/CYP2E1	3
MF	GO:0061135	endopeptidase regulator activity	6/155	194/18368	0.006126164	0.042254823	0.032077619	PRNP/SNCA/APP/MT3/PRDX5/NOL3	6
MF	GO:0005161	platelet-derived growth factor receptor binding	2/155	15/18368	0.006912319	0.04596322	0.034892838	PDGFRB/PDGFD	2
MF	GO:0015929	hexosaminidase activity	2/155	15/18368	0.006912319	0.04596322	0.034892838	HYAL1/HYAL2	2
MF	GO:0070851	growth factor receptor binding	5/155	141/18368	0.006920113	0.04596322	0.034892838	PDGFRB/FER/IL10/PDGFD/APP	5
