# Supplementary material for: Identification of oxidative stress-related genes differentially expressed in Alzheimer’s disease and construction of a hub gene-based diagnostic model
Source: Sci Rep. 2023 Apr 26;13:6817. doi: 10.1038/s41598-023-34021-1 (PMC10133299; doi:10.1038/s41598-023-34021-1)
Supplement: Supplementary file 3 — Supplementary Table 2. [file 41598_2023_34021_MOESM3_ESM.csv]

ID	Description	GeneRatio	BgRatio	pvalue	p.adjust	qvalue	geneID	Count
hsa04068	FoxO signaling pathway	13/108	131/8146	1.49E-08	3.51E-06	1.88E-06	BNIP3/FOXO1/KLF2/SIRT1/IL10/MAPK9/MAPK13/MAPK3/MAPK1/MDM2/MAPK8/PRKAA2/FOXO3	13
hsa05206	MicroRNAs in cancer	17/108	310/8146	5.65E-07	4.06E-05	2.17E-05	PDGFRB/MCL1/ABL1/CASP3/SIRT1/HDAC1/TPM1/BCL2/CRK/MAPK3/MET/MAPK1/MDM2/HDAC2/MIR29B1/HMOX1/MIR21	17
hsa04933	AGE-RAGE signaling pathway in diabetic complications	10/108	100/8146	7.05E-07	4.06E-05	2.17E-05	FOXO1/CASP3/NOS3/MAPK9/BCL2/MAPK13/MAPK3/MAPK1/MAPK8/EDN1	10
hsa05131	Shigellosis	15/108	247/8146	7.78E-07	4.06E-05	2.17E-05	BNIP3/FOXO1/RIPK1/PXN/MAPK9/BCL2/MAPK13/CRK/MAPK3/MAPK1/MDM2/MAP1LC3A/MAPK8/BECN1/FOXO3	15
hsa01521	EGFR tyrosine kinase inhibitor resistance	9/108	79/8146	8.60E-07	4.06E-05	2.17E-05	PDGFRB/BCL2/AXL/MAPK3/PDGFD/MET/MAPK1/FOXO3/HGF	9
hsa05208	Chemical carcinogenesis - reactive oxygen species	14/108	223/8146	1.26E-06	4.97E-05	2.66E-05	ABL1/MAPK9/PRKD1/AKR1C3/MAPK13/MAPK3/MET/MAPK1/MAPK8/ARNT/FOXO3/HMOX1/CYP2E1/HGF	14
hsa05418	Fluid shear stress and atherosclerosis	11/108	139/8146	2.02E-06	5.96E-05	3.19E-05	KLF2/NOS3/MAPK9/BCL2/MAPK13/GSTP1/MAPK8/TXN2/PRKAA2/HMOX1/EDN1	11
hsa04668	TNF signaling pathway	10/108	112/8146	2.02E-06	5.96E-05	3.19E-05	RIPK1/CASP3/MAPK9/TNFAIP3/MAPK13/MAPK3/MAPK1/MAPK8/EDN1/MMP3	10
hsa04137	Mitophagy - animal	8/108	72/8146	4.36E-06	0.000114242	6.11E-05	BNIP3/MAPK9/SP1/PRKN/MAP1LC3A/MAPK8/BECN1/FOXO3	8
hsa05215	Prostate cancer	9/108	97/8146	4.90E-06	0.000115569	6.19E-05	PDGFRB/FOXO1/BCL2/GSTP1/MAPK3/PDGFD/MAPK1/MDM2/MMP3	9
hsa04210	Apoptosis	10/108	136/8146	1.16E-05	0.00023918	0.000128018	MCL1/ENDOG/RIPK1/CASP3/MAPK9/BCL2/MAPK3/PARP1/MAPK1/MAPK8	10
hsa04066	HIF-1 signaling pathway	9/108	109/8146	1.28E-05	0.00023918	0.000128018	LDHA/NOS3/BCL2/PDK1/MAPK3/MAPK1/ARNT/HMOX1/EDN1	9
hsa05022	Pathways of neurodegeneration - multiple diseases	19/108	476/8146	1.32E-05	0.00023918	0.000128018	PRNP/ATP2A2/CASP3/MAPK9/SNCA/GPX8/BCL2/TRAP1/MAPT/MAPK13/MAPK3/APP/MAPK1/PRKN/MAP1LC3A/MAPK8/BECN1/PSMB5/CCS	19
hsa04140	Autophagy - animal	10/108	141/8146	1.60E-05	0.000267989	0.000143437	BNIP3/MAPK9/BCL2/DAPK1/MAPK3/MAPK1/MAP1LC3A/MAPK8/BECN1/PRKAA2	10
hsa04936	Alcoholic liver disease	10/108	142/8146	1.70E-05	0.000267989	0.000143437	FOXO1/RIPK1/CASP3/SIRT1/MAPK9/MAPK13/MAPK8/PRKAA2/FOXO3/CYP2E1	10
hsa04722	Neurotrophin signaling pathway	9/108	119/8146	2.60E-05	0.000383802	0.000205425	ABL1/MAPK9/BCL2/MAPK13/CRK/MAPK3/MAPK1/MAPK8/FOXO3	9
hsa04621	NOD-like receptor signaling pathway	11/108	184/8146	2.97E-05	0.000403752	0.000216103	RIPK1/MAPK9/BCL2/TNFAIP3/MAPK13/MAPK3/MAPK1/MAP1LC3A/MAPK8/TXNIP/TXN2	11
hsa04657	IL-17 signaling pathway	8/108	94/8146	3.18E-05	0.000403752	0.000216103	CASP3/MAPK9/TNFAIP3/MAPK13/MAPK3/MAPK1/MAPK8/MMP3	8
hsa05211	Renal cell carcinoma	7/108	69/8146	3.25E-05	0.000403752	0.000216103	ETS1/CRK/MAPK3/MET/MAPK1/ARNT/HGF	7
hsa05218	Melanoma	7/108	72/8146	4.30E-05	0.000484249	0.000259188	PDGFRB/MAPK3/PDGFD/MET/MAPK1/MDM2/HGF	7
hsa01522	Endocrine resistance	8/108	98/8146	4.31E-05	0.000484249	0.000259188	MAPK9/SP1/BCL2/MAPK13/MAPK3/MAPK1/MDM2/MAPK8	8
hsa04215	Apoptosis - multiple species	5/108	32/8146	5.65E-05	0.000600269	0.000321286	CASP3/MAPK9/BCL2/MAPK8/BECN1	5
hsa05133	Pertussis	7/108	76/8146	6.10E-05	0.000600269	0.000321286	CASP3/IL10/MAPK9/MAPK13/MAPK3/MAPK1/MAPK8	7
hsa05220	Chronic myeloid leukemia	7/108	76/8146	6.10E-05	0.000600269	0.000321286	ABL1/HDAC1/CRK/MAPK3/MAPK1/MDM2/HDAC2	7
hsa04510	Focal adhesion	11/108	201/8146	6.69E-05	0.000631462	0.000337981	PDGFRB/PXN/MAPK9/BCL2/CRK/MAPK3/PDGFD/MET/MAPK1/MAPK8/HGF	11
hsa05169	Epstein-Barr virus infection	11/108	202/8146	7.00E-05	0.000635096	0.000339927	RIPK1/CASP3/MAPK9/HDAC1/BCL2/TNFAIP3/BTK/MAPK13/MDM2/HDAC2/MAPK8	11
hsa05135	Yersinia infection	9/108	137/8146	7.91E-05	0.000691161	0.000369935	PXN/IL10/MAPK9/MAPK13/CRK/MAPK3/PTK2B/MAPK1/MAPK8	9
hsa05170	Human immunodeficiency virus 1 infection	11/108	212/8146	0.000108039	0.000878821	0.000470377	RIPK1/CASP3/PXN/MAPK9/BCL2/MAPK13/CRK/MAPK3/PTK2B/MAPK1/MAPK8	11
hsa00480	Glutathione metabolism	6/108	58/8146	0.000109252	0.000878821	0.000470377	LANCL1/GPX8/GSS/GSTP1/PRDX6/GCLM	6
hsa05145	Toxoplasmosis	8/108	112/8146	0.000111715	0.000878821	0.000470377	CASP3/IL10/MAPK9/BCL2/MAPK13/MAPK3/MAPK1/MAPK8	8
hsa04370	VEGF signaling pathway	6/108	59/8146	0.000120323	0.000916009	0.000490281	PXN/NOS3/HSPB1/MAPK13/MAPK3/MAPK1	6
hsa04010	MAPK signaling pathway	13/108	294/8146	0.000127966	0.000943751	0.00050513	PDGFRB/CASP3/MAPK9/HSPB1/MAPT/MAPK13/CRK/MAPK3/PDGFD/MET/MAPK1/MAPK8/HGF	13
hsa04213	Longevity regulating pathway - multiple species	6/108	62/8146	0.000158968	0.001136865	0.000608492	FOXO1/SIRT1/HDAC1/HDAC2/PRKAA2/FOXO3	6
hsa04216	Ferroptosis	5/108	41/8146	0.000191316	0.001327959	0.000710772	PRNP/GSS/MAP1LC3A/GCLM/HMOX1	5
hsa04217	Necroptosis	9/108	159/8146	0.000246382	0.001661322	0.0008892	RIPK1/MAPK9/BCL2/TNFAIP3/MACROH2A1/PARP1/MAPK8/PPIA/STAT6	9
hsa04664	Fc epsilon RI signaling pathway	6/108	68/8146	0.000265418	0.001739964	0.000931292	MAPK9/BTK/MAPK13/MAPK3/MAPK1/MAPK8	6
hsa05161	Hepatitis B	9/108	162/8146	0.000283306	0.001807035	0.000967191	CASP3/MAPK9/BCL2/MAPK13/MAPK3/PTK2B/MAPK1/MAPK8/STAT6	9
hsa05231	Choline metabolism in cancer	7/108	98/8146	0.000304294	0.00183616	0.00098278	PDGFRB/MAPK9/SP1/MAPK3/PDGFD/MAPK1/MAPK8	7
hsa04917	Prolactin signaling pathway	6/108	70/8146	0.000311214	0.00183616	0.00098278	MAPK9/MAPK13/MAPK3/MAPK1/MAPK8/FOXO3	6
hsa05230	Central carbon metabolism in cancer	6/108	70/8146	0.000311214	0.00183616	0.00098278	PDGFRB/LDHA/PDK1/MAPK3/MET/MAPK1	6
hsa01524	Platinum drug resistance	6/108	73/8146	0.000391289	0.002252296	0.001205511	CASP3/BCL2/GSTP1/MAPK3/MAPK1/MDM2	6
hsa04625	C-type lectin receptor signaling pathway	7/108	104/8146	0.00043786	0.002460357	0.001316873	IL10/MAPK9/MAPK13/MAPK3/MAPK1/MDM2/MAPK8	7
hsa04371	Apelin signaling pathway	8/108	139/8146	0.000492485	0.002702943	0.001446713	KLF2/NOS3/SLC8A1/MAPK3/MAPK1/MAP1LC3A/BECN1/PRKAA2	8
hsa05417	Lipid and atherosclerosis	10/108	215/8146	0.000539603	0.002894232	0.001549098	CASP3/NOS3/MAPK9/BCL2/MAPK13/MAPK3/ERO1A/MAPK1/MAPK8/MMP3	10
hsa05163	Human cytomegalovirus infection	10/108	225/8146	0.000768903	0.004032469	0.002158324	RIPK1/CASP3/PXN/SP1/MAPK13/CRK/MAPK3/PTK2B/MAPK1/MDM2	10
hsa04012	ErbB signaling pathway	6/108	85/8146	0.00088428	0.004536743	0.00242823	ABL1/MAPK9/CRK/MAPK3/MAPK1/MAPK8	6
hsa05210	Colorectal cancer	6/108	86/8146	0.000940506	0.004722541	0.002527676	CASP3/MAPK9/BCL2/MAPK3/MAPK1/MAPK8	6
hsa04071	Sphingolipid signaling pathway	7/108	119/8146	0.000981679	0.004826589	0.002583366	NOS3/MAPK9/BCL2/MAPK13/MAPK3/MAPK1/MAPK8	7
hsa05167	Kaposi sarcoma-associated herpesvirus infection	9/108	194/8146	0.001049181	0.004914454	0.002630395	CASP3/MAPK9/MAPK13/MAPK3/MAPK1/MAP1LC3A/MAPK8/BECN1/MICB	9
hsa04218	Cellular senescence	8/108	156/8146	0.001053502	0.004914454	0.002630395	FOXO1/ETS1/SIRT1/MAPK13/MAPK3/MAPK1/MDM2/FOXO3	8
hsa04014	Ras signaling pathway	10/108	235/8146	0.001073339	0.004914454	0.002630395	PDGFRB/ABL1/ETS1/MAPK9/MAPK3/PDGFD/MET/MAPK1/MAPK8/HGF	10
hsa04919	Thyroid hormone signaling pathway	7/108	121/8146	0.001082846	0.004914454	0.002630395	FOXO1/ATP2A2/HDAC1/MAPK3/MAPK1/MDM2/HDAC2	7
hsa05130	Pathogenic Escherichia coli infection	9/108	197/8146	0.001169006	0.005205386	0.002786112	RIPK1/ABL1/CASP3/MAPK9/MAPK13/MAPK3/MAPK1/MAPK8/RPS3	9
hsa04658	Th1 and Th2 cell differentiation	6/108	92/8146	0.001337973	0.005847437	0.003129761	MAPK9/MAPK13/MAPK3/MAPK1/MAPK8/STAT6	6
hsa04912	GnRH signaling pathway	6/108	93/8146	0.001415076	0.006071962	0.003249935	MAPK9/MAPK13/MAPK3/PTK2B/MAPK1/MAPK8	6
hsa04380	Osteoclast differentiation	7/108	128/8146	0.00150306	0.006334325	0.003390361	MAPK9/BTK/MAPK13/MAPK3/MAPK1/MAPK8/SIRPA	7
hsa05205	Proteoglycans in cancer	9/108	205/8146	0.001543581	0.006390966	0.003420678	CASP3/PXN/MAPK13/MAPK3/MET/MAPK1/MDM2/HGF/MIR21	9
hsa04926	Relaxin signaling pathway	7/108	129/8146	0.001572237	0.006397378	0.00342411	NOS3/MAPK9/MAPK13/MAPK3/MAPK1/MAPK8/EDN1	7
hsa05132	Salmonella infection	10/108	249/8146	0.001659492	0.006637969	0.003552883	RIPK1/CASP3/MAPK9/BCL2/MAPK13/MAPK3/MAPK1/MAPK8/RPS3/TXN2	10
hsa04015	Rap1 signaling pathway	9/108	210/8146	0.001823075	0.007170762	0.003838053	PDGFRB/PRKD1/MAPK13/CRK/MAPK3/PDGFD/MET/MAPK1/HGF	9
hsa05219	Bladder cancer	4/108	41/8146	0.002029082	0.00785022	0.004201723	DAPK1/MAPK3/MAPK1/MDM2	4
hsa04910	Insulin signaling pathway	7/108	137/8146	0.002219307	0.008277804	0.004430582	FOXO1/MAPK9/CRK/MAPK3/MAPK1/MAPK8/PRKAA2	7
hsa04914	Progesterone-mediated oocyte maturation	6/108	102/8146	0.002271238	0.008277804	0.004430582	MAPK9/MAPK13/MAPK3/MAPK1/MAPK8/CPEB2	6
hsa05142	Chagas disease	6/108	102/8146	0.002271238	0.008277804	0.004430582	IL10/MAPK9/MAPK13/MAPK3/MAPK1/MAPK8	6
hsa05120	Epithelial cell signaling in Helicobacter pylori infection	5/108	70/8146	0.002279904	0.008277804	0.004430582	CASP3/MAPK9/MAPK13/MET/MAPK8	5
hsa04151	PI3K-Akt signaling pathway	12/108	354/8146	0.002439892	0.008695478	0.004654136	PDGFRB/MCL1/NOS3/BCL2/MAPK3/PDGFD/MET/MAPK1/MDM2/PRKAA2/FOXO3/HGF	12
hsa04620	Toll-like receptor signaling pathway	6/108	104/8146	0.002505477	0.008695478	0.004654136	RIPK1/MAPK9/MAPK13/MAPK3/MAPK1/MAPK8	6
hsa04660	T cell receptor signaling pathway	6/108	104/8146	0.002505477	0.008695478	0.004654136	IL10/MAPK9/MAPK13/MAPK3/MAPK1/MAPK8	6
hsa05223	Non-small cell lung cancer	5/108	72/8146	0.002581186	0.008808151	0.004714443	MAPK3/MET/MAPK1/FOXO3/HGF	5
hsa05152	Tuberculosis	8/108	180/8146	0.002612587	0.008808151	0.004714443	CASP3/IL10/MAPK9/BCL2/MAPK13/MAPK3/MAPK1/MAPK8	8
hsa04659	Th17 cell differentiation	6/108	108/8146	0.003028003	0.010064912	0.005387107	MAPK9/MAPK13/MAPK3/MAPK1/MAPK8/STAT6	6
hsa04930	Type II diabetes mellitus	4/108	46/8146	0.00310815	0.010187824	0.005452894	MAPK9/MAPK3/MAPK1/MAPK8	4
hsa04261	Adrenergic signaling in cardiomyocytes	7/108	150/8146	0.003689208	0.011926754	0.006383633	ATP2A2/TPM1/BCL2/SLC8A1/MAPK13/MAPK3/MAPK1	7
hsa04935	Growth hormone synthesis, secretion and action	6/108	119/8146	0.004885517	0.015580837	0.008339431	MAPK9/MAPK13/CRK/MAPK3/MAPK1/MAPK8	6
hsa04211	Longevity regulating pathway	5/108	89/8146	0.006414861	0.020185429	0.010803976	FOXO1/SIRT1/PRKAA2/FOXO3/SESN2	5
hsa05410	Hypertrophic cardiomyopathy	5/108	90/8146	0.006722003	0.02087359	0.011172305	ATP2A2/TPM1/SLC8A1/PRKAA2/EDN1	5
hsa05225	Hepatocellular carcinoma	7/108	168/8146	0.00682515	0.020918643	0.011196419	GSTP1/MAPK3/MET/MAPK1/TXNRD2/HMOX1/HGF	7
hsa05016	Huntington disease	10/108	306/8146	0.007215577	0.021831747	0.011685145	CASP3/MAPK9/HDAC1/GPX8/SP1/REST/HDAC2/MAPK8/BECN1/PSMB5	10
hsa05012	Parkinson disease	9/108	266/8146	0.008610453	0.025487451	0.013641811	CASP3/MAPK9/SNCA/TRAP1/MAPT/PRKN/MAPK8/PSMB5/TXN2	9
hsa05014	Amyotrophic lateral sclerosis	11/108	364/8146	0.008639814	0.025487451	0.013641811	CASP3/UBQLN1/GPX8/BCL2/MAPK13/SETX/PRKN/MAP1LC3A/BECN1/PSMB5/CCS	11
hsa05017	Spinocerebellar ataxia	6/108	143/8146	0.011661695	0.033977283	0.018185878	ATP2A2/MAPK9/SP1/MAPK8/BECN1/PSMB5	6
hsa04064	NF-kappa B signaling pathway	5/108	104/8146	0.012165303	0.035012335	0.018739876	RIPK1/BCL2/TNFAIP3/BTK/PARP1	5
hsa05010	Alzheimer disease	11/108	384/8146	0.012588474	0.035793734	0.019158109	ATP2A2/CASP3/MAPK9/SNCA/MAPT/MAPK3/APP/MAPK1/MAPK8/BECN1/PSMB5	11
hsa04622	RIG-I-like receptor signaling pathway	4/108	70/8146	0.013713737	0.038442273	0.020575704	RIPK1/MAPK9/MAPK13/MAPK8	4
hsa05202	Transcriptional misregulation in cancer	7/108	193/8146	0.014018462	0.038442273	0.020575704	FOXO1/HDAC1/SP1/MET/MDM2/HDAC2/MMP3	7
hsa04931	Insulin resistance	5/108	108/8146	0.014148289	0.038442273	0.020575704	FOXO1/NOS3/MAPK9/MAPK8/PRKAA2	5
hsa04020	Calcium signaling pathway	8/108	240/8146	0.014171516	0.038442273	0.020575704	PDGFRB/ATP2A2/NOS3/SLC8A1/PTK2B/PDGFD/MET/HGF	8
hsa04520	Adherens junction	4/108	71/8146	0.014387564	0.03858483	0.020652005	FER/MAPK3/MET/MAPK1	4
hsa04115	p53 signaling pathway	4/108	73/8146	0.01579741	0.041889761	0.022420925	CASP3/BCL2/MDM2/SESN2	4
hsa04932	Non-alcoholic fatty liver disease	6/108	155/8146	0.016803203	0.044061733	0.023583443	CASP3/MAPK9/MAPK13/MAPK8/PRKAA2/CYP2E1	6
hsa05214	Glioma	4/108	75/8146	0.017291439	0.044843732	0.024001997	PDGFRB/MAPK3/MAPK1/MDM2	4
hsa05415	Diabetic cardiomyopathy	7/108	203/8146	0.018040183	0.045856235	0.024543926	ATP2A2/NOS3/MAPK9/SP1/MAPK13/PARP1/MAPK8	7
hsa05212	Pancreatic cancer	4/108	76/8146	0.018070465	0.045856235	0.024543926	MAPK9/MAPK3/MAPK1/MAPK8	4
hsa05203	Viral carcinogenesis	7/108	204/8146	0.018482816	0.046403665	0.02483693	CASP3/PXN/HDAC1/MAPK3/MAPK1/MDM2/HDAC2	7
hsa05140	Leishmaniasis	4/108	77/8146	0.018871055	0.046879672	0.025091707	IL10/MAPK13/MAPK3/MAPK1	4
hsa03420	Nucleotide excision repair	3/108	47/8146	0.024097532	0.058955901	0.031555344	ERCC3/ERCC2/ERCC8	3
hsa04611	Platelet activation	5/108	124/8146	0.024231875	0.058955901	0.031555344	NOS3/BTK/MAPK13/MAPK3/MAPK1	5
hsa00531	Glycosaminoglycan degradation	2/108	19/8146	0.025712805	0.061607065	0.032974344	HYAL1/HYAL2	2
hsa04141	Protein processing in endoplasmic reticulum	6/108	171/8146	0.025843642	0.061607065	0.032974344	UBQLN1/MAPK9/BCL2/ERO1A/PRKN/MAPK8	6
hsa05020	Prion disease	8/108	273/8146	0.028234159	0.066157532	0.035409919	PRNP/CASP3/MAPK9/MAPK13/MAPK3/MAPK1/MAPK8/PSMB5	8
hsa05144	Malaria	3/108	50/8146	0.028313181	0.066157532	0.035409919	IL10/MET/HGF	3
hsa04540	Gap junction	4/108	88/8146	0.029140117	0.067422232	0.036086832	PDGFRB/MAPK3/PDGFD/MAPK1	4
hsa00270	Cysteine and methionine metabolism	3/108	51/8146	0.029799933	0.067639956	0.036203366	LDHA/GSS/GCLM	3
hsa04650	Natural killer cell mediated cytotoxicity	5/108	131/8146	0.029807438	0.067639956	0.036203366	CASP3/MAPK3/PTK2B/MAPK1/MICB	5
hsa05165	Human papillomavirus infection	9/108	331/8146	0.031215342	0.070160197	0.037552291	PDGFRB/FOXO1/CASP3/PXN/HDAC1/MAPK3/MAPK1/MDM2/HDAC2	9
hsa05171	Coronavirus disease - COVID-19	7/108	232/8146	0.034181023	0.076101145	0.040732103	MAPK9/MAPK13/MAPK3/MAPK1/MAPK8/RPS3/MMP3	7
hsa04350	TGF-beta signaling pathway	4/108	94/8146	0.035903079	0.078961563	0.042263103	SP1/MAPK3/MAPK1/BMP7	4
hsa04915	Estrogen signaling pathway	5/108	138/8146	0.036134953	0.078961563	0.042263103	NOS3/SP1/BCL2/MAPK3/MAPK1	5
hsa05162	Measles	5/108	139/8146	0.037101587	0.080330041	0.042995562	CASP3/MAPK9/BCL2/TNFAIP3/MAPK8	5
hsa04613	Neutrophil extracellular trap formation	6/108	190/8146	0.040216654	0.086283003	0.046181804	HDAC1/MAPK13/MACROH2A1/MAPK3/MAPK1/HDAC2	6
hsa05213	Endometrial cancer	3/108	58/8146	0.041336091	0.087885742	0.047039648	MAPK3/MAPK1/FOXO3	3
hsa04062	Chemokine signaling pathway	6/108	192/8146	0.041974639	0.088446562	0.047339819	PXN/CRK/MAPK3/PTK2B/MAPK1/FOXO3	6
hsa04072	Phospholipase D signaling pathway	5/108	148/8146	0.04651897	0.096194947	0.051487037	PDGFRB/MAPK3/PTK2B/PDGFD/MAPK1	5
hsa04723	Retrograde endocannabinoid signaling	5/108	148/8146	0.04651897	0.096194947	0.051487037	MAPK9/MAPK13/MAPK3/MAPK1/MAPK8	5
hsa00590	Arachidonic acid metabolism	3/108	61/8146	0.046874657	0.096194947	0.051487037	GPX8/AKR1C3/CYP2E1	3
hsa05226	Gastric cancer	5/108	149/8146	0.047645723	0.096934403	0.05188282	BCL2/MAPK3/MET/MAPK1/HGF	5
hsa04928	Parathyroid hormone synthesis, secretion and action	4/108	106/8146	0.051941009	0.104629187	0.056001349	SP1/BCL2/MAPK3/MAPK1	4
hsa01240	Biosynthesis of cofactors	5/108	153/8146	0.052314594	0.104629187	0.056001349	VKORC1L1/GSS/NAPRT/GCLM/ALAD	5
hsa04922	Glucagon signaling pathway	4/108	107/8146	0.053428681	0.1059594	0.056713328	FOXO1/SIRT1/LDHA/PRKAA2	4
hsa04150	mTOR signaling pathway	5/108	156/8146	0.05598651	0.110106803	0.058933168	MAPK3/MAPK1/MAPKAP1/PRKAA2/SESN2	5
hsa05310	Asthma	2/108	31/8146	0.063131011	0.121365484	0.064959224	IL10/EPX	2
hsa04920	Adipocytokine signaling pathway	3/108	69/8146	0.063319463	0.121365484	0.064959224	MAPK9/MAPK8/PRKAA2	3
hsa05031	Amphetamine addiction	3/108	69/8146	0.063319463	0.121365484	0.064959224	SIRT1/HDAC1/HDAC2	3
hsa04630	JAK-STAT signaling pathway	5/108	162/8146	0.063768305	0.121365484	0.064959224	PDGFRB/MCL1/IL10/BCL2/STAT6	5
hsa04726	Serotonergic synapse	4/108	115/8146	0.066156956	0.124904333	0.066853345	CASP3/MAPK3/APP/MAPK1	4
hsa04810	Regulation of actin cytoskeleton	6/108	218/8146	0.069275735	0.129338531	0.069226689	PDGFRB/PXN/CRK/MAPK3/PDGFD/MAPK1	6
hsa00982	Drug metabolism - cytochrome P450	3/108	72/8146	0.070089337	0.129338531	0.069226689	GSTP1/ALDH3B1/CYP2E1	3
hsa03410	Base excision repair	2/108	33/8146	0.070483284	0.129338531	0.069226689	PARP1/OGG1	2
hsa04022	cGMP-PKG signaling pathway	5/108	167/8146	0.070697756	0.129338531	0.069226689	ATP2A2/NOS3/SLC8A1/MAPK3/MAPK1	5
hsa04024	cAMP signaling pathway	6/108	221/8146	0.072964159	0.132458011	0.070896348	ATP2A2/MAPK9/MAPK3/MAPK1/MAPK8/EDN1	6
hsa04152	AMPK signaling pathway	4/108	120/8146	0.074846943	0.134838768	0.072170616	FOXO1/SIRT1/PRKAA2/FOXO3	4
hsa00350	Tyrosine metabolism	2/108	36/8146	0.082000579	0.144529753	0.077357584	TPO/ALDH3B1	2
hsa00760	Nicotinate and nicotinamide metabolism	2/108	36/8146	0.082000579	0.144529753	0.077357584	SIRT1/NAPRT	2
hsa05100	Bacterial invasion of epithelial cells	3/108	77/8146	0.082063504	0.144529753	0.077357584	PXN/CRK/MET	3
hsa00980	Metabolism of xenobiotics by cytochrome P450	3/108	78/8146	0.08455831	0.1470721	0.078718341	GSTP1/ALDH3B1/CYP2E1	3
hsa04960	Aldosterone-regulated sodium reabsorption	2/108	37/8146	0.085960743	0.1470721	0.078718341	MAPK3/MAPK1	2
hsa05216	Thyroid cancer	2/108	37/8146	0.085960743	0.1470721	0.078718341	MAPK3/MAPK1	2
hsa04110	Cell cycle	4/108	126/8146	0.085999788	0.1470721	0.078718341	ABL1/HDAC1/MDM2/HDAC2	4
hsa04360	Axon guidance	5/108	182/8146	0.093871651	0.159379205	0.085305551	ABL1/MAPK3/MET/MAPK1/BMP7	5
hsa04662	B cell receptor signaling pathway	3/108	82/8146	0.09485643	0.15990084	0.085584749	BTK/MAPK3/MAPK1	3
hsa04114	Oocyte meiosis	4/108	131/8146	0.095879035	0.160478384	0.085893872	MAPK13/MAPK3/MAPK1/CPEB2	4
hsa05034	Alcoholism	5/108	187/8146	0.102370743	0.170137291	0.091063671	HDAC1/MACROH2A1/MAPK3/MAPK1/HDAC2	5
hsa04260	Cardiac muscle contraction	3/108	87/8146	0.108412894	0.178919182	0.095764058	ATP2A2/TPM1/SLC8A1	3
hsa00860	Porphyrin metabolism	2/108	43/8146	0.110840245	0.181654846	0.097228285	HMOX1/ALAD	2
hsa05235	PD-L1 expression and PD-1 checkpoint pathway in cancer	3/108	89/8146	0.11403638	0.18560404	0.099342037	MAPK13/MAPK3/MAPK1	3
hsa04120	Ubiquitin mediated proteolysis	4/108	142/8146	0.119386622	0.191867153	0.102694284	FBXW7/MDM2/PRKN/ERCC8	4
hsa03022	Basal transcription factors	2/108	45/8146	0.119510473	0.191867153	0.102694284	ERCC3/ERCC2	2
hsa04550	Signaling pathways regulating pluripotency of stem cells	4/108	143/8146	0.121638699	0.193964412	0.103816813	REST/MAPK13/MAPK3/MAPK1	4
hsa05414	Dilated cardiomyopathy	3/108	96/8146	0.134552952	0.213117427	0.114068204	ATP2A2/TPM1/SLC8A1	3
hsa00130	Ubiquinone and other terpenoid-quinone biosynthesis	1/108	11/8146	0.136623697	0.214954616	0.115051534	VKORC1L1	1
hsa04666	Fc gamma R-mediated phagocytosis	3/108	97/8146	0.137583432	0.215031059	0.115092449	CRK/MAPK3/MAPK1	3
hsa04750	Inflammatory mediator regulation of TRP channels	3/108	98/8146	0.140637346	0.218357984	0.11687314	MAPK9/MAPK13/MAPK8	3
hsa00330	Arginine and proline metabolism	2/108	51/8146	0.146441541	0.225843084	0.120879438	NOS3/PYCR2	2
hsa04921	Oxytocin signaling pathway	4/108	154/8146	0.147579816	0.225843084	0.120879438	NOS3/MAPK3/MAPK1/PRKAA2	4
hsa04916	Melanogenesis	3/108	101/8146	0.149934846	0.225843084	0.120879438	MAPK3/MAPK1/EDN1	3
hsa04934	Cushing syndrome	4/108	155/8146	0.150038982	0.225843084	0.120879438	SP1/MAPK3/MAPK1/ARNT	4
hsa05207	Chemical carcinogenesis - receptor activation	5/108	212/8146	0.150243069	0.225843084	0.120879438	BCL2/MAPK3/MAPK1/ARNT/MIR29B1	5
hsa05146	Amoebiasis	3/108	102/8146	0.15307765	0.228647629	0.122380533	CASP3/IL10/HSPB1	3
hsa05160	Hepatitis C	4/108	157/8146	0.155004795	0.229627235	0.122904854	RIPK1/CASP3/MAPK3/MAPK1	4
hsa05320	Autoimmune thyroid disease	2/108	53/8146	0.155679482	0.229627235	0.122904854	IL10/TPO	2
hsa05166	Human T-cell leukemia virus 1 infection	5/108	222/8146	0.171664837	0.251632929	0.134683102	ETS1/MAPK9/MAPK3/MAPK1/MAPK8	5
hsa05134	Legionellosis	2/108	57/8146	0.174470471	0.254166859	0.136039353	BNIP3/CASP3	2
hsa04330	Notch signaling pathway	2/108	59/8146	0.184000078	0.266405021	0.142589663	HDAC1/HDAC2	2
hsa04730	Long-term depression	2/108	60/8146	0.188793545	0.266990287	0.142902919	MAPK3/MAPK1	2
hsa04978	Mineral absorption	2/108	60/8146	0.188793545	0.266990287	0.142902919	SLC8A1/HMOX1	2
hsa05416	Viral myocarditis	2/108	60/8146	0.188793545	0.266990287	0.142902919	ABL1/CASP3	2
hsa04725	Cholinergic synapse	3/108	113/8146	0.188929567	0.266990287	0.142902919	BCL2/MAPK3/MAPK1	3
hsa04670	Leukocyte transendothelial migration	3/108	114/8146	0.192292902	0.268741432	0.143840196	PXN/MAPK13/PTK2B	3
hsa00360	Phenylalanine metabolism	1/108	16/8146	0.192446195	0.268741432	0.143840196	ALDH3B1	1
hsa00140	Steroid hormone biosynthesis	2/108	61/8146	0.193604355	0.268768399	0.143854629	AKR1C3/CYP2E1	2
hsa00450	Selenocompound metabolism	1/108	17/8146	0.203173847	0.280403672	0.150082251	TXNRD2	1
hsa04929	GnRH secretion	2/108	64/8146	0.208128126	0.28557115	0.152848073	MAPK3/MAPK1	2
hsa05321	Inflammatory bowel disease	2/108	65/8146	0.212995743	0.290560667	0.155518644	IL10/STAT6	2
hsa00010	Glycolysis / Gluconeogenesis	2/108	67/8146	0.222763465	0.298705556	0.159878085	LDHA/ALDH3B1	2
hsa04720	Long-term potentiation	2/108	67/8146	0.222763465	0.298705556	0.159878085	MAPK3/MAPK1	2
hsa05221	Acute myeloid leukemia	2/108	67/8146	0.222763465	0.298705556	0.159878085	MAPK3/MAPK1	2
hsa05204	Chemical carcinogenesis - DNA adducts	2/108	69/8146	0.232567046	0.310089395	0.16597113	GSTP1/CYP2E1	2
hsa00100	Steroid biosynthesis	1/108	20/8146	0.234516913	0.310932536	0.16642241	DHCR24	1
hsa00220	Arginine biosynthesis	1/108	22/8146	0.254730501	0.330675683	0.176989661	NOS3	1
hsa00340	Histidine metabolism	1/108	22/8146	0.254730501	0.330675683	0.176989661	ALDH3B1	1
hsa04142	Lysosome	3/108	132/8146	0.255012603	0.330675683	0.176989661	HYAL1/NCOA7/HYAL2	3
hsa04728	Dopaminergic synapse	3/108	132/8146	0.255012603	0.330675683	0.176989661	MAPK9/MAPK13/MAPK8	3
hsa04918	Thyroid hormone synthesis	2/108	75/8146	0.262109297	0.336268188	0.179982973	GPX8/TPO	2
hsa04270	Vascular smooth muscle contraction	3/108	134/8146	0.262175197	0.336268188	0.179982973	MAPK3/MAPK1/EDN1	3
hsa05412	Arrhythmogenic right ventricular cardiomyopathy	2/108	77/8146	0.271974699	0.346951508	0.185701075	ATP2A2/SLC8A1	2
hsa00983	Drug metabolism - other enzymes	2/108	80/8146	0.286765149	0.363852555	0.19474713	GSTP1/CYP2E1	2
hsa00790	Folate biosynthesis	1/108	26/8146	0.293584532	0.3705131	0.198312096	AKR1C3	1
hsa04146	Peroxisome	2/108	82/8146	0.296610803	0.37234122	0.199290573	MPV17/PRDX5	2
hsa05224	Breast cancer	3/108	147/8146	0.309239704	0.386140583	0.206676494	SP1/MAPK3/MAPK1	3
hsa00591	Linoleic acid metabolism	1/108	29/8146	0.321401695	0.399214737	0.213674257	CYP2E1	1
hsa00410	beta-Alanine metabolism	1/108	31/8146	0.339340713	0.417106293	0.223250469	ALDH3B1	1
hsa04710	Circadian rhythm	1/108	31/8146	0.339340713	0.417106293	0.223250469	PRKAA2	1
hsa05222	Small cell lung cancer	2/108	92/8146	0.345444266	0.421330462	0.225511398	CASP3/BCL2	2
hsa00640	Propanoate metabolism	1/108	32/8146	0.348133221	0.421330462	0.225511398	LDHA	1
hsa04136	Autophagy - other	1/108	32/8146	0.348133221	0.421330462	0.225511398	BECN1	1
hsa04130	SNARE interactions in vesicular transport	1/108	33/8146	0.356809781	0.429628104	0.229952598	STX2	1
hsa04713	Circadian entrainment	2/108	97/8146	0.369479226	0.44262486	0.236908935	MAPK3/MAPK1	2
hsa04530	Tight junction	3/108	169/8146	0.389216261	0.462970988	0.247798923	MAPK9/MAPK8/PRKAA2	3
hsa05143	African trypanosomiasis	1/108	37/8146	0.390386554	0.462970988	0.247798923	IL10	1
hsa05164	Influenza A	3/108	171/8146	0.396414939	0.46558093	0.249195859	CASP3/MAPK3/MAPK1	3
hsa05330	Allograft rejection	1/108	38/8146	0.398505712	0.46558093	0.249195859	IL10	1
hsa05340	Primary immunodeficiency	1/108	38/8146	0.398505712	0.46558093	0.249195859	BTK	1
hsa04940	Type I diabetes mellitus	1/108	43/8146	0.437522041	0.508646314	0.27224602	PTPRN	1
hsa04724	Glutamatergic synapse	2/108	114/8146	0.448304675	0.518626977	0.277588034	MAPK3/MAPK1	2
hsa03050	Proteasome	1/108	46/8146	0.459717098	0.529235293	0.283265991	PSMB5	1
hsa00620	Pyruvate metabolism	1/108	47/8146	0.46692087	0.534919055	0.286308147	LDHA	1
hsa04672	Intestinal immune network for IgA production	1/108	49/8146	0.481044142	0.548436799	0.293543336	IL10	1
hsa05110	Vibrio cholerae infection	1/108	50/8146	0.487966117	0.553653863	0.296335699	ERO1A	1
hsa04913	Ovarian steroidogenesis	1/108	51/8146	0.494796608	0.558717701	0.299046049	AKR1C3	1
hsa04961	Endocrine and other factor-regulated calcium reabsorption	1/108	53/8146	0.508187917	0.571106421	0.305676942	SLC8A1	1
hsa04340	Hedgehog signaling pathway	1/108	56/8146	0.5276182	0.590132204	0.315860234	BCL2	1
hsa00240	Pyrimidine metabolism	1/108	58/8146	0.540147201	0.600155552	0.321225095	NUDT2	1
hsa05322	Systemic lupus erythematosus	2/108	136/8146	0.541665816	0.600155552	0.321225095	IL10/MACROH2A1	2
hsa03250	Viral life cycle - HIV-1	1/108	63/8146	0.570047669	0.625726743	0.334911727	PPIA	1
hsa04623	Cytosolic DNA-sensing pathway	1/108	63/8146	0.570047669	0.625726743	0.334911727	RIPK1	1
hsa04927	Cortisol synthesis and secretion	1/108	65/8146	0.581461121	0.635300114	0.340035744	SP1	1
hsa04924	Renin secretion	1/108	69/8146	0.603395108	0.656226938	0.351236541	EDN1	1
hsa01230	Biosynthesis of amino acids	1/108	75/8146	0.63417819	0.686541527	0.367462012	PYCR2	1
hsa04721	Synaptic vesicle cycle	1/108	78/8146	0.648669778	0.698214008	0.373709549	STX2	1
hsa03018	RNA degradation	1/108	79/8146	0.653372761	0.698214008	0.373709549	PNPT1	1
hsa04310	Wnt signaling pathway	2/108	167/8146	0.653835999	0.698214008	0.373709549	MAPK9/MAPK8	2
hsa05323	Rheumatoid arthritis	1/108	93/8146	0.713023454	0.757988897	0.405703246	MMP3	1
hsa05150	Staphylococcus aureus infection	1/108	96/8146	0.724416754	0.766647327	0.410337552	IL10	1
hsa04925	Aldosterone synthesis and secretion	1/108	98/8146	0.731762136	0.770963679	0.412647821	PRKD1	1
hsa04061	Viral protein interaction with cytokine and cytokine receptor	1/108	100/8146	0.738913499	0.775038159	0.414828631	IL10	1
hsa04972	Pancreatic secretion	1/108	102/8146	0.745875922	0.778879281	0.41688454	ATP2A2	1
hsa04974	Protein digestion and absorption	1/108	103/8146	0.749287832	0.778995279	0.416946625	SLC8A1	1
hsa04714	Thermogenesis	2/108	232/8146	0.818076716	0.846383404	0.453015203	MAPK13/PRKAA2	2
hsa00230	Purine metabolism	1/108	128/8146	0.821278812	0.846383404	0.453015203	NUDT2	1
hsa04390	Hippo signaling pathway	1/108	157/8146	0.879474876	0.900175726	0.481806811	BMP7	1
hsa03010	Ribosome	1/108	158/8146	0.881104206	0.900175726	0.481806811	RPS3	1
hsa04060	Cytokine-cytokine receptor interaction	2/108	295/8146	0.907317912	0.922961324	0.494002493	IL10/BMP7	2
hsa04080	Neuroactive ligand-receptor interaction	2/108	362/8146	0.956523259	0.968839009	0.5185579	UCN/EDN1	2
hsa04144	Endocytosis	1/108	251/8146	0.966722343	0.974984927	0.521847419	MDM2	1
hsa05168	Herpes simplex virus 1 infection	2/108	495/8146	0.991144484	0.99536212	0.532754034	CASP3/BCL2	2
hsa04740	Olfactory transduction	1/108	439/8146	0.99757944	0.99757944	0.533940824	SLC8A1	1
