# Supplementary material for: Identification of oxidative stress-related genes differentially expressed in Alzheimer’s disease and construction of a hub gene-based diagnostic model
Source: Sci Rep. 2023 Apr 26;13:6817. doi: 10.1038/s41598-023-34021-1 (PMC10133299; doi:10.1038/s41598-023-34021-1)
Supplement: Supplementary file 4 — Supplementary Table 3. [file 41598_2023_34021_MOESM4_ESM.csv]

search_term	match_term	match_type	gene	drug	interaction_types	sources	pmids
BCL2	BCL2	Definite	BCL2	HYDROQUINONE		NCI	10220568
BCL2	BCL2	Definite	BCL2	PENTOXIFYLLINE		NCI	11836847
BCL2	BCL2	Definite	BCL2	EDARAVONE		TTD
BCL2	BCL2	Definite	BCL2	GOSSYPOL		TTD
BCL2	BCL2	Definite	BCL2	ERYTHROMYCIN		NCI	17007374
BCL2	BCL2	Definite	BCL2	NAVITOCLAX	antagonist|inhibitor	TALC|DTC|ChemblInteractions|TTD	24749893
BCL2	BCL2	Definite	BCL2	TAZAROTENE		NCI	16109552
BCL2	BCL2	Definite	BCL2	DIETHYLSTILBESTROL		NCI	15545218
BCL2	BCL2	Definite	BCL2	CARBOPLATIN		ClearityFoundationBiomarkers|PharmGKB	23963862
BCL2	BCL2	Definite	BCL2	OBATOCLAX	inhibitor	TALC|TdgClinicalTrial|TTD	17227835|17505826
BCL2	BCL2	Definite	BCL2	VENETOCLAX	antagonist|inhibitor	MyCancerGenome|ChemblInteractions|CIViC|TTD	23410971|31004028|30514704|31951646|23291630|28056525|32232486|31160589|31234236
BCL2	BCL2	Definite	BCL2	CISPLATIN		ClearityFoundationBiomarkers|NCI	12543810|11350408
BCL2	BCL2	Definite	BCL2	CILENGITIDE		NCI	12154028
BCL2	BCL2	Definite	BCL2	FLOXURIDINE		NCI	8324744
BCL2	BCL2	Definite	BCL2	RALTITREXED		NCI	10785598
BCL2	BCL2	Definite	BCL2	OBLIMERSEN	antisense oligonucleotide	TALC|TdgClinicalTrial|TTD
BCL2	BCL2	Definite	BCL2	VINCRISTINE		PharmGKB
BCL2	BCL2	Definite	BCL2	PACLITAXEL	inhibitor	TdgClinicalTrial|ClearityFoundationClinicalTrial|TEND|PharmGKB|TTD	16741658|16895478|23963862|17230521|17119350|17062688
BCL2	BCL2	Definite	BCL2	ANG1005		TdgClinicalTrial
BCL2	BCL2	Definite	BCL2	ORTATAXEL		TdgClinicalTrial
BCL2	BCL2	Definite	BCL2	PHENYLBUTANOIC ACID		NCI	10696460
BCL2	BCL2	Definite	BCL2	MITOXANTRONE		NCI	11751483
BCL2	BCL2	Definite	BCL2	VITAMIN E		NCI	15158075
BCL2	BCL2	Definite	BCL2	DOCETAXEL		TdgClinicalTrial|PharmGKB	17674353|15277270|15161985|15643508|15714982|23963862|15685445
BCL2	BCL2	Definite	BCL2	HYPOXANTHINE		NCI	16611376
BCL2	BCL2	Definite	BCL2	ISOSORBIDE		TdgClinicalTrial	18084610
BCL2	BCL2	Definite	BCL2	RIBAVIRIN		NCI|PharmGKB	15902734|21159314|16190549
BCL2	BCL2	Definite	BCL2	TRETINOIN		NCI	9402847
BCL2	BCL2	Definite	BCL2	TESETAXEL		TdgClinicalTrial
BCL2	BCL2	Definite	BCL2	BORTEZOMIB	inhibitor	TALC
BCL2	BCL2	Definite	BCL2	BEAUVERICIN		NCI	16297711
BCL2	BCL2	Definite	BCL2	DOXORUBICIN		NCI	16749867
BCL2	BCL2	Definite	BCL2	PROTUBOXEPIN A		DTC	22595423
BCL2	BCL2	Definite	BCL2	STREPTOZOCIN		NCI	16741044
BCL2	BCL2	Definite	BCL2	ESTRAMUSTINE		NCI	15869997
BCL2	BCL2	Definite	BCL2	EPIRUBICIN		NCI	14503796
BCL2	BCL2	Definite	BCL2	ISOTRETINOIN		NCI	10621853|10638174
BCL2	BCL2	Definite	BCL2	OBATOCLAX MESYLATE	inhibitor	ChemblInteractions
BCL2	BCL2	Definite	BCL2	ETOPOSIDE		NCI	11350408|14977850
BCL2	BCL2	Definite	BCL2	MILATAXEL		TdgClinicalTrial
BCL2	BCL2	Definite	BCL2	OXALIPLATIN		ClearityFoundationBiomarkers|NCI	14977850
BCL2	BCL2	Definite	BCL2	METHYLPREDNISOLONE		NCI	16141680|16684279
BCL2	BCL2	Definite	BCL2	TENIPOSIDE		NCI	9842975
FOXO1	FOXO1	Definite	FOXO1	FLUOROURACIL		PharmGKB
FOXO1	FOXO1	Definite	FOXO1	CYCLOPHOSPHAMIDE		PharmGKB
FOXO1	FOXO1	Definite	FOXO1	EPIRUBICIN		PharmGKB
MAPK9	MAPK9	Definite	MAPK9	CAMPTOTHECIN		NCI	10839298
MAPK9	MAPK9	Definite	MAPK9	CHEMBL406845		DTC
MAPK9	MAPK9	Definite	MAPK9	OSI-632		DTC
MAPK9	MAPK9	Definite	MAPK9	PD-0166285		DTC
MAPK9	MAPK9	Definite	MAPK9	SB-220025		DTC
MAPK9	MAPK9	Definite	MAPK9	BENTAMAPIMOD	inhibitor	ChemblInteractions
MAPK9	MAPK9	Definite	MAPK9	LINIFANIB		DTC
MAPK9	MAPK9	Definite	MAPK9	RG-1530		DTC
MAPK9	MAPK9	Definite	MAPK9	CENISERTIB		DTC
MAPK9	MAPK9	Definite	MAPK9	TAK-715		DTC
MAPK9	MAPK9	Definite	MAPK9	GO-6976		DTC
MAPK9	MAPK9	Definite	MAPK9	TANZISERTIB	inhibitor	ChemblInteractions
MAPK9	MAPK9	Definite	MAPK9	SORAFENIB		PharmGKB	20124951
MAPK9	MAPK9	Definite	MAPK9	SB-203580		DTC
MAPK9	MAPK9	Definite	MAPK9	PF-00562271		DTC
MAPK9	MAPK9	Definite	MAPK9	CHEMBL1997335		DTC
MAPK9	MAPK9	Definite	MAPK9	BRIMAPITIDE, C-TERMINAL ACID		TdgClinicalTrial
MAPK9	MAPK9	Definite	MAPK9	GEFITINIB		DTC
MAPK9	MAPK9	Definite	MAPK9	CC-401	inhibitor	ChemblInteractions
MAPK9	MAPK9	Definite	MAPK9	CHEMBL210618		DTC
MAPK9	MAPK9	Definite	MAPK9	SP-600125		DTC
MAPK9	MAPK9	Definite	MAPK9	PALBOCICLIB		DTC
MAPK9	MAPK9	Definite	MAPK9	PAZOPANIB		DTC
MAPK9	MAPK9	Definite	MAPK9	TAE-684		DTC
MAPK9	MAPK9	Definite	MAPK9	CARDAMOMIN		DTC	25959811
MAPK9	MAPK9	Definite	MAPK9	CYC-116		DTC
MAPK9	MAPK9	Definite	MAPK9	DORAMAPIMOD		DTC
MAPK9	MAPK9	Definite	MAPK9	R-1487		DTC
MAPK9	MAPK9	Definite	MAPK9	GW441756X		DTC
MAPK9	MAPK9	Definite	MAPK9	SB-202190		DTC	22951114
MAPK9	MAPK9	Definite	MAPK9	R-406		DTC
SP1	SP1	Definite	SP1	TERAMEPROCOL		TTD
SP1	SP1	Definite	SP1	METFORMIN		PharmGKB	24853734|29352482
