# Supplementary material for: Identification of oxidative stress-related genes differentially expressed in Alzheimer’s disease and construction of a hub gene-based diagnostic model
Source: Sci Rep. 2023 Apr 26;13:6817. doi: 10.1038/s41598-023-34021-1 (PMC10133299; doi:10.1038/s41598-023-34021-1)
Supplement: Supplementary file 5 — Supplementary Table 4. [file 41598_2023_34021_MOESM5_ESM.csv]

ID	Accession	Target	TargetID	Experiment	Literature
hsa-let-7a-5p	MIMAT0000062	BCL2	596	Microarray//qRT-PCR	17260024
hsa-let-7a-5p	MIMAT0000062	SP1	6667	CLASH	23622248
hsa-let-7b-5p	MIMAT0000063	SP1	6667	CLASH	23622248
hsa-let-7f-5p	MIMAT0000067	SP1	6667	CLASH	23622248
hsa-mir-15a-5p	MIMAT0000068	BCL2	596	HITS-CLIP//Luciferase reporter assay//Microarray//proteomics analysis//qRT-PCR//Western blot	18362358|17707831|19478946|20876285|17260024|16166262|19903841|22473208|26397135
hsa-mir-15a-5p	MIMAT0000068	FOXO1	2308	CLASH//Luciferase reporter assay//qRT-PCR//Western blot	23622248|24862853
hsa-mir-16-5p	MIMAT0000069	BCL2	596	HITS-CLIP//Immunoblot//Immunohistochemistry//Immunoprecipitaion//Luciferase reporter assay//Microarray//proteomics analysis//qRT-PCR//Reporter assay//Sequencing//Western blot	17877811|18449891|18362358|17351108|17707831|20643754|20876285|19269153|16166262|19903841|20371350|23907579|22473208|24148817|25435430|26397135|26722459
hsa-mir-16-5p	MIMAT0000069	SP1	6667	Sequencing	20371350
hsa-mir-17-5p	MIMAT0000070	BCL2	596	Luciferase reporter assay//qRT-PCR//Western blot	19666108|24280866
hsa-mir-17-5p	MIMAT0000070	MAPK9	5601	Immunoblot//Luciferase reporter assay//qRT-PCR//Western blot	18700987|21283765|23029228
hsa-mir-18a-5p	MIMAT0000072	BCL2	596	Luciferase reporter assay//qRT-PCR//Western blot	24280866
hsa-mir-20a-5p	MIMAT0000075	BCL2	596	Luciferase reporter assay	19666108
hsa-mir-20a-5p	MIMAT0000075	MAPK9	5601	Luciferase reporter assay	21283765
hsa-mir-21-5p	MIMAT0000076	BCL2	596	ChIP-seq//Immunofluorescence//Luciferase reporter assay//qRT-PCR//Western blot	17072344|21376256|22528454|22710123|21468550|20048743|24606718|25327529
hsa-mir-21-5p	MIMAT0000076	FOXO1	2308	Luciferase reporter assay//qRT-PCR//Western blot	25909227
hsa-mir-21-5p	MIMAT0000076	SP1	6667	Luciferase reporter assay//Western blot	22034194
hsa-mir-22-3p	MIMAT0000077	SP1	6667	Luciferase reporter assay//qRT-PCR//Reporter assay//Western blot	23529765|21502362|27904693
hsa-mir-24-3p	MIMAT0000080	SP1	6667	Immunocytochemistry//Luciferase reporter assay//qRT-PCR//Western blot	26922862|25920448
hsa-mir-27a-3p	MIMAT0000084	FOXO1	2308	Immunohistochemistry//In situ hybridization//Luciferase reporter assay//Microarray//Northern blot//qRT-PCR//Western blot	19574223|20028871|22213032|24746199
hsa-mir-27a-3p	MIMAT0000084	SP1	6667	HITS-CLIP//Luciferase reporter assay//qRT-PCR//Western blot	18006846|20382698|23918807|23313552
hsa-mir-29a-3p	MIMAT0000086	BCL2	596	Luciferase reporter assay//qRT-PCR//Western blot	20041405|25006537
hsa-mir-31-5p	MIMAT0000089	ETS1	2113	Luciferase reporter assay//qRT-PCR	19524507
hsa-mir-31-5p	MIMAT0000089	SP1	6667	PAR-CLIP	20371350
hsa-mir-33a-5p	MIMAT0000091	SP1	6667	Luciferase reporter assay//Western blot	23740614
hsa-mir-92a-3p	MIMAT0000092	MAPK9	5601	CLASH	23622248
hsa-mir-93-5p	MIMAT0000093	MAPK9	5601	Luciferase reporter assay	20065103
hsa-mir-96-5p	MIMAT0000095	BCL2	596	Sequencing	20371350
hsa-mir-96-5p	MIMAT0000095	FOXO1	2308	Immunohistochemistry//Luciferase reporter assay//Microarray//Northern blot//PAR-CLIP//qRT-PCR//Western blot	19574223|20028871|23807165|22012620|26617698|25369914
hsa-mir-98-5p	MIMAT0000096	BCL2	596	Luciferase reporter assay//Western blot	27422937
hsa-mir-98-5p	MIMAT0000096	FOXO1	2308	Microarray	19088304
hsa-mir-29b-3p	MIMAT0000100	BCL2	596	Luciferase reporter assay//qRT-PCR//Western blot	20041405|23894561|25006537
hsa-mir-29b-3p	MIMAT0000100	SP1	6667	ChIP//Immunoblot//Luciferase reporter assay//Microarray//qRT-PCR//Western blot	19913496|20385359|19211935|22297492|23435408
hsa-mir-103a-3p	MIMAT0000101	BCL2	596	Sequencing	20371350
hsa-mir-106a-5p	MIMAT0000103	MAPK9	5601	Immunoblot//Luciferase reporter assay//qRT-PCR	23029228
hsa-mir-107	MIMAT0000104	FOXO1	2308	Luciferase reporter assay//qRT-PCR//Western blot	24374340
hsa-mir-192-5p	MIMAT0000222	BCL2	596	Luciferase reporter assay//Microarray//qRT-PCR//Reporter assay//Western blot	19074876|26550150
hsa-mir-192-5p	MIMAT0000222	MAPK9	5601	Microarray	19074876
hsa-mir-196a-5p	MIMAT0000226	FOXO1	2308	CLASH//Immunoblot//Luciferase reporter assay//qRT-PCR//Western blot	23622248|24423924|27108614|27880728
hsa-mir-199a-5p	MIMAT0000231	ETS1	2113	Luciferase reporter assay	27094578
hsa-mir-199a-3p	MIMAT0000232	MAPK9	5601	Western blot	18456660
hsa-mir-208a-3p	MIMAT0000241	ETS1	2113	Luciferase reporter assay//Microarray//qRT-PCR//Western blot	20576608
hsa-mir-129-5p	MIMAT0000242	SP1	6667	Luciferase reporter assay//qRT-PCR//Western blot	24358111
hsa-mir-148a-3p	MIMAT0000243	BCL2	596	Luciferase reporter assay	21455217
hsa-mir-30c-5p	MIMAT0000244	ETS1	2113	CLASH	23622248
hsa-mir-139-5p	MIMAT0000250	BCL2	596	Luciferase reporter assay//qRT-PCR//Western blot	27244080
hsa-mir-7-5p	MIMAT0000252	BCL2	596	GFP reporter assay//Luciferase reporter assay//qRT-PCR//Reporter assay//Western blot	21750649|26464649
hsa-mir-7-5p	MIMAT0000252	MAPK9	5601	Sequencing	20371350
hsa-mir-10a-5p	MIMAT0000253	ETS1	2113	CLASH	23622248
hsa-mir-34a-5p	MIMAT0000255	BCL2	596	Flow//Immunoblot//Luciferase reporter assay//Microarray//Proteomics//qRT-PCR//QRTPCR//Reporter assay//Western blot	18803879|19683563|18505919|19461653|17914404|17656095|20598588|21399894|21566225|24565525|23862748|23292172|26802970|27939626|26406332|25910896
hsa-mir-181a-5p	MIMAT0000256	BCL2	596	Immunoblot//Luciferase reporter assay//qRT-PCR//Reporter assay//Western blot	20162574|22285729|22209977|21958558|22610076|24335172|24002437|27802900
hsa-mir-181a-5p	MIMAT0000256	ETS1	2113	HITS-CLIP	23824327|23313552|27418678|28735896
hsa-mir-181b-5p	MIMAT0000257	BCL2	596	ELISA//GFP reporter assay//Luciferase reporter assay//qRT-PCR//Reporter assay//Western blot	20162574|22610076|23440261
hsa-mir-181b-5p	MIMAT0000257	ETS1	2113	HITS-CLIP	23824327|23313552|27418678|28735896
hsa-mir-181c-5p	MIMAT0000258	BCL2	596	GFP reporter assay//Luciferase reporter assay//qRT-PCR//Reporter assay//Western blot	20162574|25898913
hsa-mir-181c-5p	MIMAT0000258	ETS1	2113	HITS-CLIP	23824327|23313552|27418678|28735896
hsa-mir-182-5p	MIMAT0000259	BCL2	596	Flow//Luciferase reporter assay//qRT-PCR//Western blot	22848417|23936432
hsa-mir-182-5p	MIMAT0000259	FOXO1	2308	Immunohistochemistry//Luciferase reporter assay//Microarray//PAR-CLIP//qRT-PCR//Western blot	19574223|24865442|22012620
hsa-mir-183-5p	MIMAT0000261	FOXO1	2308	Immunohistochemistry//Luciferase reporter assay//Northern blot//PAR-CLIP//qRT-PCR//Western blot	20028871|22012620|24368418
hsa-mir-203a-3p	MIMAT0000264	MAPK9	5601	PAR-CLIP	22100165
hsa-mir-204-5p	MIMAT0000265	BCL2	596	Immunohistochemistry//Luciferase reporter assay//Microarray//qRT-PCR//Western blot	19074899|22892391|23152059|24960059|28280358|27519795
hsa-mir-204-5p	MIMAT0000265	SP1	6667	HITS-CLIP	23824327
hsa-mir-205-5p	MIMAT0000266	BCL2	596	Immunohistochemistry//Luciferase reporter assay//qRT-PCR//Western blot	24297308|23612742|26397843
hsa-mir-211-5p	MIMAT0000268	BCL2	596	qRT-PCR//Western blot	24960059
hsa-mir-211-5p	MIMAT0000268	SP1	6667	HITS-CLIP	23824327
hsa-mir-215-5p	MIMAT0000272	BCL2	596	Microarray	19074876
hsa-mir-215-5p	MIMAT0000272	MAPK9	5601	Microarray	19074876
hsa-mir-218-5p	MIMAT0000275	SP1	6667	Immunoblot//Luciferase reporter assay//qRT-PCR	19913496
hsa-mir-221-3p	MIMAT0000278	ETS1	2113	Immunocytochemistry//Luciferase reporter assay//Microarray//Next Generation Sequencing (NGS)//Northern blot//qRT-PCR//Western blot	21310411|27349463|25236949
hsa-mir-222-3p	MIMAT0000279	ETS1	2113	Luciferase reporter assay//Microarray//Next Generation Sequencing (NGS)//Northern blot//qRT-PCR//Western blot	21310411|23522449|21711453|25236949
hsa-mir-222-3p	MIMAT0000279	FOXO1	2308	qRT-PCR//Western blot	27746366
hsa-mir-223-3p	MIMAT0000280	FOXO1	2308	Flow//Immunocytochemistry//Luciferase reporter assay//qRT-PCR//Western blot	22569260|24324762
hsa-mir-223-3p	MIMAT0000280	SP1	6667	Luciferase reporter assay	24324762
hsa-mir-224-5p	MIMAT0000281	BCL2	596	Microarray//qRT-PCR//Western blot	22989374
hsa-mir-200b-3p	MIMAT0000318	BCL2	596	Luciferase reporter assay//qRT-PCR//Western blot	21993663
hsa-mir-200b-3p	MIMAT0000318	ETS1	2113	Immunocytochemistry//Luciferase reporter assay//qRT-PCR//Western blot	21081489
hsa-mir-200b-3p	MIMAT0000318	SP1	6667	In situ hybridization//Luciferase reporter assay//qRT-PCR//Western blot	23995857|25639535
hsa-mir-1-3p	MIMAT0000416	ETS1	2113	Luciferase reporter assay//qRT-PCR//Western blot	22664953
hsa-mir-1-3p	MIMAT0000416	SP1	6667	Luciferase reporter assay	22911796
hsa-mir-15b-5p	MIMAT0000417	BCL2	596	HITS-CLIP//Luciferase reporter assay//qRT-PCR//Reporter assay//Western blot	18449891|23907579|22473208|26884837
hsa-mir-15b-5p	MIMAT0000417	FOXO1	2308	Luciferase reporter assay//qRT-PCR//Western blot	24862853
hsa-mir-23b-3p	MIMAT0000418	ETS1	2113	Luciferase reporter assay//qRT-PCR//Western blot	26041881
hsa-mir-27b-3p	MIMAT0000419	FOXO1	2308	Immunohistochemistry//In situ hybridization//Microarray//qRT-PCR//Western blot	24746199|26452502
hsa-mir-27b-3p	MIMAT0000419	MAPK9	5601	CLASH	23622248
hsa-mir-27b-3p	MIMAT0000419	SP1	6667	HITS-CLIP	23313552
hsa-mir-30b-5p	MIMAT0000420	BCL2	596	Luciferase reporter assay	24178239
hsa-mir-124-3p	MIMAT0000422	SP1	6667	Microarray//PAR-CLIP//Proteomics	15685193|18668037|20371350
hsa-mir-125b-5p	MIMAT0000423	BCL2	596	ELISA//Luciferase reporter assay//qRT-PCR//Western blot	22293115|26057745
hsa-mir-125b-5p	MIMAT0000423	ETS1	2113	Immunoblot//Luciferase reporter assay//qRT-PCR//Western blot	21444677|24486760
hsa-mir-128-3p	MIMAT0000424	SP1	6667	HITS-CLIP//PAR-CLIP	20371350|23313552
hsa-mir-132-3p	MIMAT0000426	FOXO1	2308	CLASH//Luciferase reporter assay//qRT-PCR//Western blot	23622248|26298723|27556448
hsa-mir-133a-3p	MIMAT0000427	SP1	6667	Immunofluorescence//Luciferase reporter assay//Western blot	22911796|24613927
hsa-mir-135a-5p	MIMAT0000428	BCL2	596	Luciferase reporter assay//qRT-PCR	25230140
hsa-mir-135a-5p	MIMAT0000428	FOXO1	2308	Luciferase reporter assay//qRT-PCR//Western blot	25888950|26261511|27486383
hsa-mir-137	MIMAT0000429	SP1	6667	Luciferase reporter assay//Western blot	26832795
hsa-mir-141-3p	MIMAT0000432	MAPK9	5601	Western blot	20053927
hsa-mir-143-3p	MIMAT0000435	BCL2	596	Immunofluorescence//Immunohistochemistry//Luciferase reporter assay//Microarray//qRT-PCR//Western blot	23276710|19843160|22160209|25492481
hsa-mir-144-3p	MIMAT0000436	ETS1	2113	Luciferase reporter assay	26826553
hsa-mir-145-5p	MIMAT0000437	ETS1	2113	Immunohistochemistry//Luciferase reporter assay//qRT-PCR//Western blot	23233482
hsa-mir-145-5p	MIMAT0000437	SP1	6667	Immunofluorescence//Immunohistochemistry//Luciferase reporter assay//qRT-PCR//Western blot	24613927|24510775
hsa-mir-153-3p	MIMAT0000439	BCL2	596	Luciferase reporter assay//Reporter assay//Western blot	19676043
hsa-mir-153-3p	MIMAT0000439	FOXO1	2308	Immunohistochemistry//Northern blot//qRT-PCR//Western blot	20028871
hsa-mir-9-5p	MIMAT0000441	BCL2	596	Luciferase reporter assay//Western blot	26660116
hsa-mir-9-5p	MIMAT0000441	ETS1	2113	Luciferase reporter assay	19956200|23383271
hsa-mir-9-5p	MIMAT0000441	FOXO1	2308	Immunohistochemistry//Luciferase reporter assay//Northern blot//qRT-PCR//Western blot	20028871|23509296|26593208
hsa-mir-9-3p	MIMAT0000442	FOXO1	2308	Luciferase reporter assay//Western blot	28397066
hsa-mir-125a-5p	MIMAT0000443	BCL2	596	Luciferase reporter assay//qRT-PCR//Western blot	26297542
hsa-mir-125a-5p	MIMAT0000443	SP1	6667	CLASH	23622248
hsa-mir-126-3p	MIMAT0000445	BCL2	596	In situ hybridization//Luciferase reporter assay//Microarray//Northern blot//qRT-PCR//Western blot	23603512
hsa-mir-136-5p	MIMAT0000448	BCL2	596	Luciferase reporter assay	22967897
hsa-mir-149-5p	MIMAT0000450	SP1	6667	Luciferase reporter assay	22821729|22819824
hsa-mir-150-5p	MIMAT0000451	SP1	6667	Luciferase reporter assay//qRT-PCR//Western blot	23604143|28099946
hsa-mir-184	MIMAT0000454	BCL2	596	Luciferase reporter assay	24157866
hsa-mir-186-5p	MIMAT0000456	FOXO1	2308	Immunohistochemistry//Northern blot//qRT-PCR//Western blot	20028871
hsa-mir-186-5p	MIMAT0000456	SP1	6667	CLASH	23622248
hsa-mir-195-5p	MIMAT0000461	BCL2	596	HITS-CLIP//Immunohistochemistry//Luciferase reporter assay//qRT-PCR//Western blot	20727858|23451060|22473208|26064276
hsa-mir-206	MIMAT0000462	BCL2	596	Flow//qRT-PCR	24855559
hsa-mir-200c-3p	MIMAT0000617	BCL2	596	Luciferase reporter assay//qRT-PCR//Western blot	21993663
hsa-mir-200c-3p	MIMAT0000617	ETS1	2113	Luciferase reporter assay//qRT-PCR//Western blot	22735571
hsa-mir-200c-3p	MIMAT0000617	FOXO1	2308	Luciferase reporter assay//qRT-PCR//Western blot	27917915
hsa-mir-200c-3p	MIMAT0000617	SP1	6667	In situ hybridization//Luciferase reporter assay//qRT-PCR//Western blot	23995857
hsa-mir-155-5p	MIMAT0000646	ETS1	2113	Luciferase reporter assay//Microarray//Northern blot//qRT-PCR//Reporter assay//Western blot	19193853|18950466|21310411|20584899|23616573
hsa-mir-155-5p	MIMAT0000646	SP1	6667	HITS-CLIP	22473208
hsa-mir-106b-5p	MIMAT0000680	MAPK9	5601	Luciferase reporter assay	21283765
hsa-mir-29c-3p	MIMAT0000681	BCL2	596	Luciferase reporter assay//qRT-PCR//Western blot	20041405|23894561
hsa-mir-29c-3p	MIMAT0000681	SP1	6667	Luciferase reporter assay//qRT-PCR//Western blot	27384876|27829234
hsa-mir-34b-5p	MIMAT0000685	BCL2	596	Luciferase reporter assay//qRT-PCR//Western blot	18803879
hsa-mir-34c-5p	MIMAT0000686	BCL2	596	Luciferase reporter assay//Next Generation Sequencing (NGS)//qRT-PCR//Western blot	18803879|24960059|26795575
hsa-mir-99b-5p	MIMAT0000689	SP1	6667	CLASH	23622248
hsa-mir-296-5p	MIMAT0000690	SP1	6667	PAR-CLIP	23592263
hsa-mir-365a-3p	MIMAT0000710	BCL2	596	Luciferase reporter assay//Western blot	22072615|21640710
hsa-mir-376c-3p	MIMAT0000720	BCL2	596	Flow//Immunohistochemistry//qRT-PCR//Western blot	27965982
hsa-mir-369-3p	MIMAT0000721	SP1	6667	HITS-CLIP//PAR-CLIP	23446348|20371350|23313552
hsa-mir-370-3p	MIMAT0000722	FOXO1	2308	Flow//Luciferase reporter assay//qRT-PCR//Western blot	23721824|23029264
hsa-mir-374a-5p	MIMAT0000727	SP1	6667	HITS-CLIP//PAR-CLIP	23446348|20371350|23313552
hsa-mir-375	MIMAT0000728	BCL2	596	Microarray//qRT-PCR	20584986
hsa-mir-375	MIMAT0000728	SP1	6667	Luciferase reporter assay//qRT-PCR//Western blot	21945323|23435408|25633534
hsa-mir-376a-3p	MIMAT0000729	FOXO1	2308	HITS-CLIP	24374217
hsa-mir-377-3p	MIMAT0000730	ETS1	2113	HITS-CLIP	23824327|23313552
hsa-mir-378a-5p	MIMAT0000731	SP1	6667	PAR-CLIP	20371350
hsa-mir-330-3p	MIMAT0000751	SP1	6667	Luciferase reporter assay	23670210
hsa-mir-326	MIMAT0000756	SP1	6667	Luciferase reporter assay//qRT-PCR//Western blot	27460077
hsa-mir-135b-5p	MIMAT0000758	FOXO1	2308	Flow//Luciferase reporter assay//Western blot	26617737
hsa-mir-324-5p	MIMAT0000761	ETS1	2113	ELISA//Luciferase reporter assay//qRT-PCR//Western blot	26177288
hsa-mir-324-5p	MIMAT0000761	FOXO1	2308	PAR-CLIP	21572407|20371350
hsa-mir-324-5p	MIMAT0000761	SP1	6667	ELISA//Luciferase reporter assay//qRT-PCR//Western blot	26177288
hsa-mir-335-5p	MIMAT0000765	FOXO1	2308	Microarray	18185580
hsa-mir-335-5p	MIMAT0000765	SP1	6667	Reporter assay//Western blot	21618216
hsa-mir-133b	MIMAT0000770	SP1	6667	Immunofluorescence//Luciferase reporter assay//Western blot	24613927
hsa-mir-346	MIMAT0000773	ETS1	2113	HITS-CLIP	23824327|23313552|27418678
hsa-mir-196b-5p	MIMAT0001080	BCL2	596	Immunocytochemistry	23293219
hsa-mir-20b-5p	MIMAT0001413	MAPK9	5601	Immunoblot//Luciferase reporter assay//qRT-PCR	23029228
hsa-mir-448	MIMAT0001532	BCL2	596	qRT-PCR//Western blot	24960059
hsa-mir-429	MIMAT0001536	BCL2	596	Luciferase reporter assay//qRT-PCR//Western blot	21993663|26513239
hsa-mir-429	MIMAT0001536	SP1	6667	Luciferase reporter assay//Western blot	27698878
hsa-mir-449a	MIMAT0001541	BCL2	596	ChIP-seq//Flow//Luciferase reporter assay//qRT-PCR//Western blot	21569010|24248414|24260067|24960059|27351886
hsa-mir-329-3p	MIMAT0001629	ETS1	2113	HITS-CLIP	23824327
hsa-mir-329-3p	MIMAT0001629	SP1	6667	HITS-CLIP	23824327|27418678
hsa-mir-451a	MIMAT0001631	BCL2	596	qRT-PCR//Western blot	20816946
hsa-mir-410-3p	MIMAT0002171	SP1	6667	HITS-CLIP//PAR-CLIP	23446348|20371350|23313552
hsa-mir-486-5p	MIMAT0002177	FOXO1	2308	Luciferase reporter assay//Western blot	25515961
hsa-mir-202-3p	MIMAT0002811	SP1	6667	PAR-CLIP	20371350
hsa-mir-494-3p	MIMAT0002816	BCL2	596	qRT-PCR//Western blot	24960059
hsa-mir-193b-3p	MIMAT0002819	ETS1	2113	Luciferase reporter assay//qRT-PCR//Western blot	20655737|27918099
hsa-mir-497-5p	MIMAT0002820	BCL2	596	Luciferase reporter assay//Microarray//qRT-PCR//Western blot	21258880|26339338
hsa-mir-181d-5p	MIMAT0002821	BCL2	596	FACS//Immunohistochemistry//Luciferase reporter assay//qRT-PCR//Reporter assay//Western blot	20162574|22207524
hsa-mir-181d-5p	MIMAT0002821	ETS1	2113	HITS-CLIP	23824327|23313552|27418678|28735896
hsa-mir-519c-5p	MIMAT0002831	FOXO1	2308	PAR-CLIP	22100165
hsa-mir-518f-5p	MIMAT0002841	FOXO1	2308	PAR-CLIP	22100165
hsa-mir-526a	MIMAT0002845	FOXO1	2308	PAR-CLIP	22100165
hsa-mir-517-5p	MIMAT0002851	FOXO1	2308	PAR-CLIP	22100165
hsa-mir-520g-3p	MIMAT0002858	FOXO1	2308	PAR-CLIP	21572407|20371350
hsa-mir-527	MIMAT0002862	SP1	6667	PAR-CLIP	23592263
hsa-mir-520h	MIMAT0002867	FOXO1	2308	PAR-CLIP	21572407|20371350
hsa-mir-499a-5p	MIMAT0002870	ETS1	2113	Luciferase reporter assay//qRT-PCR//Western blot	22664953
hsa-mir-503-5p	MIMAT0002874	BCL2	596	Flow//Immunohistochemistry//Immunoprecipitaion//Luciferase reporter assay//qRT-PCR//Western blot	23856992|24931256|28343379
hsa-mir-506-3p	MIMAT0002878	ETS1	2113	Immunohistochemistry//Luciferase reporter assay//qRT-PCR//Western blot	26362716
hsa-mir-507	MIMAT0002879	ETS1	2113	HITS-CLIP	23313552
hsa-mir-557	MIMAT0003221	ETS1	2113	HITS-CLIP	23313552
hsa-mir-562	MIMAT0003226	FOXO1	2308	PAR-CLIP	21572407|20371350
hsa-mir-570-3p	MIMAT0003235	ETS1	2113	PAR-CLIP	22012620
hsa-mir-593-5p	MIMAT0003261	FOXO1	2308	PAR-CLIP	22012620
hsa-mir-603	MIMAT0003271	SP1	6667	HITS-CLIP	23824327|27418678
hsa-mir-612	MIMAT0003280	SP1	6667	Luciferase reporter assay//qRT-PCR//Western blot	27685621
hsa-mir-625-5p	MIMAT0003294	SP1	6667	CLASH//PAR-CLIP	23622248|23592263
hsa-mir-630	MIMAT0003299	BCL2	596	Immunoblot//Luciferase reporter assay//qRT-PCR	21274007
hsa-mir-33b-5p	MIMAT0003301	BCL2	596	qRT-PCR//Western blot	18803879
hsa-mir-632	MIMAT0003302	ETS1	2113	HITS-CLIP	23824327|23313552|27418678
hsa-mir-15a-3p	MIMAT0004488	BCL2	596	qRT-PCR//Western blot	27596960
hsa-mir-16-1-3p	MIMAT0004489	BCL2	596	qRT-PCR//Western blot	27596960
hsa-mir-19a-5p	MIMAT0004490	ETS1	2113	HITS-CLIP	23313552
hsa-mir-19b-1-5p	MIMAT0004491	ETS1	2113	HITS-CLIP	23313552
hsa-mir-19b-2-5p	MIMAT0004492	ETS1	2113	HITS-CLIP	23313552
hsa-mir-24-2-5p	MIMAT0004497	BCL2	596	Luciferase reporter assay	21463514
hsa-mir-26a-1-3p	MIMAT0004499	BCL2	596	qRT-PCR//Western blot	27517917
hsa-mir-31-3p	MIMAT0004504	SP1	6667	PAR-CLIP	23592263
hsa-mir-34a-3p	MIMAT0004557	BCL2	596	Luciferase reporter assay	28340489
hsa-mir-132-5p	MIMAT0004594	FOXO1	2308	In situ hybridization//Luciferase reporter assay//Next Generation Sequencing (NGS)//Western blot	24014289
hsa-mir-141-5p	MIMAT0004598	SP1	6667	HITS-CLIP	23824327
hsa-mir-186-3p	MIMAT0004612	FOXO1	2308	PAR-CLIP	21572407|20371350
hsa-mir-186-3p	MIMAT0004612	SP1	6667	HITS-CLIP	23824327
hsa-mir-106b-3p	MIMAT0004672	FOXO1	2308	CLASH	23622248
hsa-mir-34b-3p	MIMAT0004676	BCL2	596	qRT-PCR//Western blot	24960059
hsa-mir-34c-3p	MIMAT0004677	FOXO1	2308	PAR-CLIP	21572407
hsa-mir-130b-5p	MIMAT0004680	FOXO1	2308	HITS-CLIP	23824327
hsa-mir-362-3p	MIMAT0004683	ETS1	2113	HITS-CLIP	23824327
hsa-mir-362-3p	MIMAT0004683	SP1	6667	HITS-CLIP	23824327|27418678
hsa-mir-339-3p	MIMAT0004702	FOXO1	2308	Western blot	25695055
hsa-mir-423-5p	MIMAT0004748	SP1	6667	PAR-CLIP	23592263
hsa-mir-499a-3p	MIMAT0004772	FOXO1	2308	PAR-CLIP	21572407
hsa-mir-654-3p	MIMAT0004814	ETS1	2113	HITS-CLIP	23313552|27418678
hsa-mir-450b-5p	MIMAT0004909	ETS1	2113	HITS-CLIP	23313552
hsa-mir-892b	MIMAT0004918	SP1	6667	EMSA	27573859
hsa-mir-708-5p	MIMAT0004926	BCL2	596	Flow//qRT-PCR//Western blot	23754151
hsa-mir-190b	MIMAT0004929	BCL2	596	qRT-PCR//Western blot	28044223
hsa-mir-543	MIMAT0004954	ETS1	2113	HITS-CLIP	23824327|23313552|27418678|28735896
hsa-mir-374b-5p	MIMAT0004955	SP1	6667	HITS-CLIP//PAR-CLIP	23446348|20371350|23313552
hsa-mir-922	MIMAT0004972	SP1	6667	PAR-CLIP	20371350
hsa-mir-935	MIMAT0004978	FOXO1	2308	PAR-CLIP	22012620
hsa-mir-941	MIMAT0004984	FOXO1	2308	PAR-CLIP	22012620
hsa-mir-942-5p	MIMAT0004985	FOXO1	2308	HITS-CLIP	23824327
hsa-mir-523-5p	MIMAT0005449	FOXO1	2308	PAR-CLIP	22100165
hsa-mir-518e-5p	MIMAT0005450	FOXO1	2308	PAR-CLIP	22100165
hsa-mir-522-5p	MIMAT0005451	FOXO1	2308	PAR-CLIP	22100165
hsa-mir-519a-5p	MIMAT0005452	FOXO1	2308	PAR-CLIP	22100165
hsa-mir-519b-5p	MIMAT0005454	FOXO1	2308	PAR-CLIP	22100165
hsa-mir-520c-5p	MIMAT0005455	FOXO1	2308	PAR-CLIP	22100165
hsa-mir-518d-5p	MIMAT0005456	FOXO1	2308	PAR-CLIP	22100165
hsa-mir-518a-5p	MIMAT0005457	SP1	6667	PAR-CLIP	23592263
hsa-mir-1228-3p	MIMAT0005583	ETS1	2113	HITS-CLIP	23824327
hsa-mir-1271-5p	MIMAT0005796	FOXO1	2308	PAR-CLIP	22012620
hsa-mir-1178-3p	MIMAT0005823	MAPK9	5601	PAR-CLIP	22100165
hsa-mir-1200	MIMAT0005863	SP1	6667	PAR-CLIP	20371350
hsa-mir-1202	MIMAT0005865	ETS1	2113	HITS-CLIP	23824327
hsa-mir-1248	MIMAT0005900	SP1	6667	HITS-CLIP	23824327
hsa-mir-1251-5p	MIMAT0005903	FOXO1	2308	PAR-CLIP	22100165
hsa-mir-1253	MIMAT0005904	FOXO1	2308	PAR-CLIP	22100165
hsa-mir-1284	MIMAT0005941	BCL2	596	qRT-PCR//Western blot	27627897
hsa-mir-1825	MIMAT0006765	ETS1	2113	HITS-CLIP	23824327
hsa-mir-1914-3p	MIMAT0007890	SP1	6667	PAR-CLIP	23592263
hsa-mir-1915-3p	MIMAT0007892	BCL2	596	Flow//Luciferase reporter assay//Microarray//qRT-PCR//Western blot	22121083
hsa-mir-2110	MIMAT0010133	SP1	6667	PAR-CLIP	20371350
hsa-mir-670-5p	MIMAT0010357	SP1	6667	HITS-CLIP	23824327
hsa-mir-2276-3p	MIMAT0011775	ETS1	2113	HITS-CLIP	23824327|23313552|27418678
hsa-mir-711	MIMAT0012734	SP1	6667	Luciferase reporter assay//Western blot	23633075
hsa-mir-3123	MIMAT0014985	FOXO1	2308	PAR-CLIP	22100165
hsa-mir-466	MIMAT0015002	SP1	6667	HITS-CLIP	23824327|27418678
hsa-mir-3153	MIMAT0015026	SP1	6667	PAR-CLIP	20371350
hsa-mir-3184-5p	MIMAT0015064	SP1	6667	PAR-CLIP	23592263
hsa-mir-3065-5p	MIMAT0015066	SP1	6667	PAR-CLIP	20371350
hsa-mir-4308	MIMAT0016861	SP1	6667	PAR-CLIP	20371350
hsa-mir-4312	MIMAT0016864	SP1	6667	HITS-CLIP	23824327
hsa-mir-4257	MIMAT0016878	SP1	6667	PAR-CLIP	20371350
hsa-mir-4262	MIMAT0016894	ETS1	2113	HITS-CLIP	23824327|23313552|27418678|28735896
hsa-mir-2355-5p	MIMAT0016895	SP1	6667	HITS-CLIP	23824327
hsa-mir-4271	MIMAT0016901	SP1	6667	PAR-CLIP	20371350
hsa-mir-4276	MIMAT0016904	SP1	6667	PAR-CLIP	23592263
hsa-mir-4282	MIMAT0016912	FOXO1	2308	HITS-CLIP	23824327
hsa-mir-4287	MIMAT0016917	SP1	6667	HITS-CLIP	23824327
hsa-mir-4288	MIMAT0016918	ETS1	2113	HITS-CLIP	23824327|23313552|27418678
hsa-mir-4292	MIMAT0016919	SP1	6667	PAR-CLIP	20371350
hsa-mir-4328	MIMAT0016926	ETS1	2113	HITS-CLIP	23313552
hsa-mir-3622a-3p	MIMAT0018004	MAPK9	5601	PAR-CLIP	22100165
hsa-mir-3622b-3p	MIMAT0018006	MAPK9	5601	PAR-CLIP	22100165
hsa-mir-3680-3p	MIMAT0018107	ETS1	2113	HITS-CLIP	23313552
hsa-mir-3681-3p	MIMAT0018109	SP1	6667	HITS-CLIP//PAR-CLIP	20371350|23313552
hsa-mir-3692-3p	MIMAT0018122	SP1	6667	HITS-CLIP	23824327|23313552
hsa-mir-3925-5p	MIMAT0018200	FOXO1	2308	PAR-CLIP	22100165
hsa-mir-3941	MIMAT0018357	SP1	6667	HITS-CLIP	23824327|27418678
hsa-mir-4428	MIMAT0018943	SP1	6667	PAR-CLIP	23592263
hsa-mir-4493	MIMAT0019028	SP1	6667	PAR-CLIP	20371350
hsa-mir-4530	MIMAT0019069	SP1	6667	PAR-CLIP	20371350
hsa-mir-4533	MIMAT0019072	SP1	6667	PAR-CLIP	23592263
hsa-mir-3127-3p	MIMAT0019201	SP1	6667	HITS-CLIP	23824327
hsa-mir-3140-5p	MIMAT0019204	SP1	6667	PAR-CLIP	20371350
hsa-mir-3177-5p	MIMAT0019215	FOXO1	2308	PAR-CLIP	21572407|20371350
hsa-mir-3972	MIMAT0019357	ETS1	2113	HITS-CLIP	23824327
hsa-mir-4635	MIMAT0019692	MAPK9	5601	PAR-CLIP	22100165
hsa-mir-4643	MIMAT0019703	ETS1	2113	HITS-CLIP	23824327
hsa-mir-4667-5p	MIMAT0019743	SP1	6667	PAR-CLIP	20371350
hsa-mir-4668-5p	MIMAT0019745	SP1	6667	PAR-CLIP	20371350
hsa-mir-4672	MIMAT0019754	SP1	6667	HITS-CLIP	23824327|27418678
hsa-mir-4685-3p	MIMAT0019772	SP1	6667	HITS-CLIP	23824327
hsa-mir-4691-5p	MIMAT0019781	SP1	6667	HITS-CLIP	23824327
hsa-mir-4700-5p	MIMAT0019796	SP1	6667	PAR-CLIP	20371350
hsa-mir-4716-3p	MIMAT0019827	SP1	6667	PAR-CLIP	23592263
hsa-mir-4725-3p	MIMAT0019844	SP1	6667	PAR-CLIP	20371350
hsa-mir-4733-5p	MIMAT0019857	FOXO1	2308	PAR-CLIP	21572407|20371350
hsa-mir-4747-5p	MIMAT0019882	SP1	6667	PAR-CLIP	23592263
hsa-mir-4749-3p	MIMAT0019886	SP1	6667	PAR-CLIP	23592263
hsa-mir-4753-3p	MIMAT0019891	FOXO1	2308	HITS-CLIP	23824327
hsa-mir-4755-5p	MIMAT0019895	SP1	6667	HITS-CLIP	23824327
hsa-mir-499b-3p	MIMAT0019898	FOXO1	2308	PAR-CLIP	21572407
hsa-mir-4772-3p	MIMAT0019927	ETS1	2113	HITS-CLIP	23824327|23313552|27418678
hsa-mir-4776-3p	MIMAT0019933	ETS1	2113	HITS-CLIP	23824327
hsa-mir-2467-3p	MIMAT0019953	SP1	6667	PAR-CLIP	20371350
hsa-mir-5000-5p	MIMAT0021019	FOXO1	2308	PAR-CLIP	22012620
hsa-mir-5003-5p	MIMAT0021025	ETS1	2113	HITS-CLIP	23824327|23313552|27418678|28735896
hsa-mir-5006-5p	MIMAT0021033	ETS1	2113	HITS-CLIP	23824327
hsa-mir-5006-3p	MIMAT0021034	SP1	6667	HITS-CLIP	23824327
hsa-mir-5011-5p	MIMAT0021045	SP1	6667	HITS-CLIP//PAR-CLIP	23446348|20371350|23313552
hsa-mir-5011-3p	MIMAT0021046	ETS1	2113	HITS-CLIP	23313552
hsa-mir-5190	MIMAT0021121	SP1	6667	PAR-CLIP	23592263
hsa-mir-5194	MIMAT0021125	SP1	6667	PAR-CLIP	23592263
hsa-mir-5196-5p	MIMAT0021128	SP1	6667	PAR-CLIP	23592263
hsa-mir-5582-5p	MIMAT0022279	SP1	6667	PAR-CLIP	20371350
hsa-mir-5590-5p	MIMAT0022299	SP1	6667	HITS-CLIP	23824327
hsa-mir-5692c	MIMAT0022476	SP1	6667	HITS-CLIP//PAR-CLIP	23446348|20371350|23313552
hsa-mir-4666b	MIMAT0022485	ETS1	2113	HITS-CLIP	23313552
hsa-mir-5692b	MIMAT0022497	SP1	6667	HITS-CLIP//PAR-CLIP	23446348|20371350|23313552
hsa-mir-584-3p	MIMAT0022708	ETS1	2113	PAR-CLIP	22012620
hsa-mir-1277-5p	MIMAT0022724	SP1	6667	HITS-CLIP//PAR-CLIP	23446348|20371350|23313552
hsa-mir-216a-3p	MIMAT0022844	SP1	6667	HITS-CLIP//PAR-CLIP	20371350|23313552
hsa-mir-6083	MIMAT0023708	SP1	6667	PAR-CLIP	23446348|20371350
hsa-mir-6124	MIMAT0024597	SP1	6667	PAR-CLIP	20371350
hsa-mir-6126	MIMAT0024599	SP1	6667	PAR-CLIP	20371350
hsa-mir-6715a-3p	MIMAT0025841	FOXO1	2308	PAR-CLIP	21572407
hsa-let-7c-3p	MIMAT0026472	FOXO1	2308	PAR-CLIP	21572407|20371350
hsa-mir-215-3p	MIMAT0026476	FOXO1	2308	Luciferase reporter assay//qRT-PCR//Western blot	28485164
hsa-mir-190a-3p	MIMAT0026482	SP1	6667	PAR-CLIP	23446348|20371350
hsa-mir-520f-5p	MIMAT0026609	SP1	6667	HITS-CLIP	23313552
hsa-mir-520g-5p	MIMAT0026611	FOXO1	2308	PAR-CLIP	22100165
hsa-mir-605-3p	MIMAT0026621	SP1	6667	PAR-CLIP	20371350
hsa-mir-627-3p	MIMAT0026623	SP1	6667	HITS-CLIP	23824327
hsa-mir-670-3p	MIMAT0026640	SP1	6667	HITS-CLIP	23824327|23313552
hsa-mir-216b-3p	MIMAT0026721	SP1	6667	HITS-CLIP	23824327
hsa-mir-6733-5p	MIMAT0027367	SP1	6667	PAR-CLIP	20371350
hsa-mir-6734-5p	MIMAT0027369	SP1	6667	PAR-CLIP	23592263
hsa-mir-6738-5p	MIMAT0027377	SP1	6667	PAR-CLIP	23592263
hsa-mir-6739-5p	MIMAT0027379	SP1	6667	PAR-CLIP	20371350
hsa-mir-6747-3p	MIMAT0027395	SP1	6667	HITS-CLIP	23824327
hsa-mir-6749-3p	MIMAT0027399	SP1	6667	HITS-CLIP	23824327
hsa-mir-6752-3p	MIMAT0027405	SP1	6667	HITS-CLIP	23824327
hsa-mir-6756-3p	MIMAT0027413	SP1	6667	HITS-CLIP	23824327
hsa-mir-6765-3p	MIMAT0027431	MAPK9	5601	PAR-CLIP	22100165
hsa-mir-6791-5p	MIMAT0027482	SP1	6667	PAR-CLIP	20371350
hsa-mir-6792-3p	MIMAT0027485	SP1	6667	HITS-CLIP	23824327
hsa-mir-6793-3p	MIMAT0027487	SP1	6667	HITS-CLIP	23824327
hsa-mir-6794-5p	MIMAT0027488	SP1	6667	PAR-CLIP	23592263
hsa-mir-6796-3p	MIMAT0027493	SP1	6667	HITS-CLIP	23313552
hsa-mir-6809-3p	MIMAT0027519	FOXO1	2308	HITS-CLIP	23824327
hsa-mir-6832-3p	MIMAT0027565	SP1	6667	HITS-CLIP	23824327
hsa-mir-6835-3p	MIMAT0027571	SP1	6667	PAR-CLIP	20371350
hsa-mir-6780b-5p	MIMAT0027572	SP1	6667	PAR-CLIP	20371350
hsa-mir-6852-5p	MIMAT0027604	SP1	6667	PAR-CLIP	20371350
hsa-mir-6859-3p	MIMAT0027619	SP1	6667	HITS-CLIP	23824327
hsa-mir-6871-5p	MIMAT0027642	SP1	6667	PAR-CLIP	20371350
hsa-mir-7159-5p	MIMAT0028228	SP1	6667	PAR-CLIP	20371350
hsa-mir-7160-3p	MIMAT0028231	SP1	6667	PAR-CLIP	23592263
hsa-mir-7852-3p	MIMAT0030427	ETS1	2113	PAR-CLIP	22012620
hsa-mir-8064	MIMAT0030991	ETS1	2113	HITS-CLIP	23824327
hsa-mir-8087	MIMAT0031014	FOXO1	2308	PAR-CLIP	22100165
hsa-mir-8089	MIMAT0031016	SP1	6667	PAR-CLIP	20371350
hsa-mir-7977	MIMAT0031180	SP1	6667	PAR-CLIP	20371350
hsa-mir-8485	MIMAT0033692	ETS1	2113	HITS-CLIP	23824327|23313552|27418678|28735896
hsa-mir-8485	MIMAT0033692	SP1	6667	HITS-CLIP	24906430|23824327|23313552|27418678
hsa-mir-103a-2-5p	MIMAT0009196	MAPK9	5601	HITS-CLIP	tarbase
hsa-mir-103a-3p	MIMAT0000101	MAPK9	5601	HITS-CLIP	tarbase
hsa-mir-107	MIMAT0000104	MAPK9	5601	HITS-CLIP	tarbase
hsa-mir-10a-3p	MIMAT0004555	MAPK9	5601	HITS-CLIP	tarbase
hsa-mir-1291	MIMAT0005881	MAPK9	5601	Microarrays	tarbase
hsa-mir-130a-5p	MIMAT0004593	MAPK9	5601	HITS-CLIP	tarbase
hsa-mir-15a-5p	MIMAT0000068	MAPK9	5601	PAR-CLIP, HITS-CLIP	tarbase
hsa-mir-15b-5p	MIMAT0000417	MAPK9	5601	PAR-CLIP, HITS-CLIP	tarbase
hsa-mir-16-5p	MIMAT0000069	MAPK9	5601	PAR-CLIP, HITS-CLIP	tarbase
hsa-mir-1908-5p	MIMAT0007881	MAPK9	5601	HITS-CLIP	tarbase
hsa-mir-195-5p	MIMAT0000461	MAPK9	5601	HITS-CLIP	tarbase
hsa-mir-196b-3p	MIMAT0009201	MAPK9	5601	HITS-CLIP	tarbase
hsa-mir-22-5p	MIMAT0004495	MAPK9	5601	HITS-CLIP	tarbase
hsa-mir-23a-3p	MIMAT0000078	MAPK9	5601	HITS-CLIP	tarbase
hsa-mir-23b-3p	MIMAT0000418	MAPK9	5601	HITS-CLIP	tarbase
hsa-mir-26a-5p	MIMAT0000082	MAPK9	5601	HITS-CLIP	tarbase
hsa-mir-26b-5p	MIMAT0000083	MAPK9	5601	HITS-CLIP	tarbase
hsa-mir-31-5p	MIMAT0000089	MAPK9	5601	HITS-CLIP	tarbase
hsa-mir-362-3p	MIMAT0004683	MAPK9	5601	HITS-CLIP	tarbase
hsa-mir-520a-3p	MIMAT0002834	MAPK9	5601	HITS-CLIP	tarbase
hsa-mir-520c-3p	MIMAT0002846	MAPK9	5601	HITS-CLIP	tarbase
hsa-mir-522-5p	MIMAT0005451	MAPK9	5601	IMPACT-Seq	tarbase
hsa-mir-582-3p	MIMAT0004797	MAPK9	5601	HITS-CLIP	tarbase
hsa-mir-433-3p	MIMAT0001627	MAPK9	5601	HITS-CLIP, Microarrays	tarbase
hsa-mir-1-3p	MIMAT0000416	MAPK9	5601	Microarrays	tarbase
hsa-mir-147a	MIMAT0000251	MAPK9	5601	Microarrays	tarbase
hsa-mir-3168	MIMAT0015043	MAPK9	5601	Chimeric fragments	tarbase
hsa-let-7d-5p	MIMAT0000065	ETS1	2113	HITS-CLIP	tarbase
hsa-let-7i-5p	MIMAT0000415	ETS1	2113	HITS-CLIP	tarbase
hsa-mir-100-3p	MIMAT0004512	ETS1	2113	HITS-CLIP	tarbase
hsa-mir-106a-5p	MIMAT0000103	ETS1	2113	HITS-CLIP	tarbase
hsa-mir-1180-3p	MIMAT0005825	ETS1	2113	PAR-CLIP	tarbase
hsa-mir-1229-3p	MIMAT0005584	ETS1	2113	HITS-CLIP	tarbase
hsa-mir-1231	MIMAT0005586	ETS1	2113	HITS-CLIP	tarbase
hsa-mir-124-3p	MIMAT0000422	ETS1	2113	Luciferase Reporter Assay, Western Blot	tarbase
hsa-mir-126-3p	MIMAT0000445	ETS1	2113	Western Blot	tarbase
hsa-mir-126-5p	MIMAT0000444	ETS1	2113	Western Blot	tarbase
hsa-mir-128-3p	MIMAT0000424	ETS1	2113	PAR-CLIP	tarbase
hsa-mir-1291	MIMAT0005881	ETS1	2113	Microarrays	tarbase
hsa-mir-132-3p	MIMAT0000426	ETS1	2113	HITS-CLIP	tarbase
hsa-mir-136-5p	MIMAT0000448	ETS1	2113	HITS-CLIP	tarbase
hsa-mir-140-5p	MIMAT0000431	ETS1	2113	HITS-CLIP	tarbase
hsa-mir-148b-5p	MIMAT0004699	ETS1	2113	HITS-CLIP, PAR-CLIP	tarbase
hsa-mir-151a-3p	MIMAT0000757	ETS1	2113	HITS-CLIP	tarbase
hsa-mir-17-3p	MIMAT0000071	ETS1	2113	HITS-CLIP	tarbase
hsa-mir-17-5p	MIMAT0000070	ETS1	2113	HITS-CLIP	tarbase
hsa-mir-182-5p	MIMAT0000259	ETS1	2113	Biotin-Microarrays	tarbase
hsa-mir-185-5p	MIMAT0000455	ETS1	2113	PAR-CLIP	tarbase
hsa-mir-187-5p	MIMAT0004561	ETS1	2113	HITS-CLIP	tarbase
hsa-mir-199a-3p	MIMAT0000232	ETS1	2113	HITS-CLIP	tarbase
hsa-mir-199b-3p	MIMAT0004563	ETS1	2113	HITS-CLIP	tarbase
hsa-mir-214-3p	MIMAT0000271	ETS1	2113	HITS-CLIP	tarbase
hsa-mir-218-5p	MIMAT0000275	ETS1	2113	HITS-CLIP	tarbase
hsa-mir-219a-1-3p	MIMAT0004567	ETS1	2113	PAR-CLIP	tarbase
hsa-mir-223-5p	MIMAT0004570	ETS1	2113	PAR-CLIP	tarbase
hsa-mir-224-5p	MIMAT0000281	ETS1	2113	HITS-CLIP	tarbase
hsa-mir-24-3p	MIMAT0000080	ETS1	2113	HITS-CLIP	tarbase
hsa-mir-27b-5p	MIMAT0004588	ETS1	2113	PAR-CLIP	tarbase
hsa-mir-29a-5p	MIMAT0004503	ETS1	2113	HITS-CLIP	tarbase
hsa-mir-32-3p	MIMAT0004505	ETS1	2113	HITS-CLIP	tarbase
hsa-mir-330-3p	MIMAT0000751	ETS1	2113	HITS-CLIP	tarbase
hsa-mir-331-3p	MIMAT0000760	ETS1	2113	HITS-CLIP	tarbase
hsa-mir-34a-5p	MIMAT0000255	ETS1	2113	Microarrays	tarbase
hsa-mir-365a-3p	MIMAT0000710	ETS1	2113	HITS-CLIP, PAR-CLIP	tarbase
hsa-mir-365b-3p	MIMAT0022834	ETS1	2113	HITS-CLIP, PAR-CLIP	tarbase
hsa-mir-3691-5p	MIMAT0018120	ETS1	2113	PAR-CLIP	tarbase
hsa-mir-423-5p	MIMAT0004748	ETS1	2113	HITS-CLIP	tarbase
hsa-mir-424-5p	MIMAT0001341	ETS1	2113	HITS-CLIP, Luciferase Reporter Assay	tarbase
hsa-mir-429	MIMAT0001536	ETS1	2113	HITS-CLIP	tarbase
hsa-mir-484	MIMAT0002174	ETS1	2113	HITS-CLIP	tarbase
hsa-mir-510-5p	MIMAT0002882	ETS1	2113	HITS-CLIP	tarbase
hsa-mir-511-5p	MIMAT0002808	ETS1	2113	HITS-CLIP	tarbase
hsa-mir-518c-5p	MIMAT0002847	ETS1	2113	HITS-CLIP	tarbase
hsa-mir-542-3p	MIMAT0003389	ETS1	2113	HITS-CLIP	tarbase
hsa-mir-548o-3p	MIMAT0005919	ETS1	2113	PAR-CLIP	tarbase
hsa-mir-603	MIMAT0003271	ETS1	2113	HITS-CLIP	tarbase
hsa-mir-657	MIMAT0003335	ETS1	2113	HITS-CLIP	tarbase
hsa-mir-658	MIMAT0003336	ETS1	2113	HITS-CLIP	tarbase
hsa-mir-877-5p	MIMAT0004949	ETS1	2113	HITS-CLIP	tarbase
hsa-mir-924	MIMAT0004974	ETS1	2113	HITS-CLIP	tarbase
hsa-mir-98-5p	MIMAT0000096	ETS1	2113	HITS-CLIP	tarbase
hsa-mir-1343-3p	MIMAT0019776	ETS1	2113	RNA-Seq	tarbase
hsa-let-7b-5p	MIMAT0000063	ETS1	2113	Microarrays	tarbase
hsa-mir-129-2-3p	MIMAT0004605	ETS1	2113	Microarrays	tarbase
hsa-mir-138-5p	MIMAT0000430	ETS1	2113	Microarrays	tarbase
hsa-mir-147a	MIMAT0000251	ETS1	2113	Microarrays	tarbase
hsa-mir-210-3p	MIMAT0000267	ETS1	2113	Microarrays	tarbase
hsa-mir-212-3p	MIMAT0000269	ETS1	2113	Microarrays	tarbase
hsa-mir-503-5p	MIMAT0002874	ETS1	2113	Luciferase Reporter Assay	tarbase
hsa-mir-374a-5p	MIMAT0000727	ETS1	2113	Microarrays	tarbase
hsa-let-7a-5p	MIMAT0000062	FOXO1	2308	HITS-CLIP	tarbase
hsa-let-7b-5p	MIMAT0000063	FOXO1	2308	HITS-CLIP	tarbase
hsa-let-7c-5p	MIMAT0000064	FOXO1	2308	HITS-CLIP	tarbase
hsa-let-7e-5p	MIMAT0000066	FOXO1	2308	HITS-CLIP	tarbase
hsa-let-7f-5p	MIMAT0000067	FOXO1	2308	HITS-CLIP	tarbase
hsa-let-7g-5p	MIMAT0000414	FOXO1	2308	HITS-CLIP	tarbase
hsa-let-7i-5p	MIMAT0000415	FOXO1	2308	HITS-CLIP	tarbase
hsa-mir-10a-3p	MIMAT0004555	FOXO1	2308	HITS-CLIP	tarbase
hsa-mir-141-3p	MIMAT0000432	FOXO1	2308	HITS-CLIP	tarbase
hsa-mir-155-5p	MIMAT0000646	FOXO1	2308	PAR-CLIP, Microarrays	tarbase
hsa-mir-16-5p	MIMAT0000069	FOXO1	2308	HITS-CLIP	tarbase
hsa-mir-17-3p	MIMAT0000071	FOXO1	2308	HITS-CLIP	tarbase
hsa-mir-17-5p	MIMAT0000070	FOXO1	2308	HITS-CLIP	tarbase
hsa-mir-181c-3p	MIMAT0004559	FOXO1	2308	PAR-CLIP	tarbase
hsa-mir-221-5p	MIMAT0004568	FOXO1	2308	HITS-CLIP	tarbase
hsa-mir-324-3p	MIMAT0000762	FOXO1	2308	PAR-CLIP	tarbase
hsa-mir-330-3p	MIMAT0000751	FOXO1	2308	HITS-CLIP	tarbase
hsa-mir-33a-3p	MIMAT0004506	FOXO1	2308	PAR-CLIP	tarbase
hsa-mir-3934-5p	MIMAT0018349	FOXO1	2308	PAR-CLIP	tarbase
hsa-mir-452-5p	MIMAT0001635	FOXO1	2308	HITS-CLIP	tarbase
hsa-mir-4803	MIMAT0019983	FOXO1	2308	HITS-CLIP	tarbase
hsa-mir-501-3p	MIMAT0004774	FOXO1	2308	HITS-CLIP	tarbase
hsa-mir-502-3p	MIMAT0004775	FOXO1	2308	HITS-CLIP	tarbase
hsa-mir-532-5p	MIMAT0002888	FOXO1	2308	HITS-CLIP	tarbase
hsa-mir-545-3p	MIMAT0003165	FOXO1	2308	HITS-CLIP	tarbase
hsa-mir-548am-5p	MIMAT0022740	FOXO1	2308	PAR-CLIP	tarbase
hsa-mir-548au-5p	MIMAT0022291	FOXO1	2308	PAR-CLIP	tarbase
hsa-mir-548c-5p	MIMAT0004806	FOXO1	2308	PAR-CLIP	tarbase
hsa-mir-548d-5p	MIMAT0004812	FOXO1	2308	PAR-CLIP	tarbase
hsa-mir-548j-5p	MIMAT0005875	FOXO1	2308	PAR-CLIP	tarbase
hsa-mir-548o-5p	MIMAT0022738	FOXO1	2308	PAR-CLIP	tarbase
hsa-mir-582-3p	MIMAT0004797	FOXO1	2308	HITS-CLIP	tarbase
hsa-mir-582-5p	MIMAT0003247	FOXO1	2308	Luciferase Reporter Assay, qPCR, Western Blot	tarbase
hsa-mir-625-3p	MIMAT0004808	FOXO1	2308	HITS-CLIP	tarbase
hsa-mir-629-3p	MIMAT0003298	FOXO1	2308	HITS-CLIP	tarbase
hsa-mir-876-5p	MIMAT0004924	FOXO1	2308	HITS-CLIP	tarbase
hsa-mir-93-5p	MIMAT0000093	FOXO1	2308	PAR-CLIP	tarbase
hsa-mir-944	MIMAT0004987	FOXO1	2308	PAR-CLIP	tarbase
hsa-mir-369-3p	MIMAT0000721	FOXO1	2308	HITS-CLIP	tarbase
hsa-mir-10b-5p	MIMAT0000254	FOXO1	2308	Microarrays	tarbase
hsa-mir-146a-5p	MIMAT0000449	FOXO1	2308	Microarrays	tarbase
hsa-mir-200b-3p	MIMAT0000318	FOXO1	2308	Microarrays	tarbase
hsa-mir-203a-3p	MIMAT0000264	FOXO1	2308	Microarrays	tarbase
hsa-mir-210-3p	MIMAT0000267	FOXO1	2308	Microarrays	tarbase
hsa-mir-424-5p	MIMAT0001341	FOXO1	2308	Luciferase Reporter Assay	tarbase
hsa-mir-494-3p	MIMAT0002816	FOXO1	2308	Luciferase Reporter Assay	tarbase
hsa-mir-503-5p	MIMAT0002874	FOXO1	2308	Luciferase Reporter Assay	tarbase
hsa-mir-544a	MIMAT0003164	FOXO1	2308	Luciferase Reporter Assay	tarbase
hsa-mir-374a-5p	MIMAT0000727	FOXO1	2308	CLEAR-CLIP	tarbase
hsa-mir-133a-3p	MIMAT0000427	FOXO1	2308	Microarrays	tarbase
hsa-mir-100-5p	MIMAT0000098	BCL2	596	Western Blot	tarbase
hsa-mir-106a-3p	MIMAT0004517	BCL2	596	PAR-CLIP	tarbase
hsa-mir-1207-5p	MIMAT0005871	BCL2	596	HITS-CLIP	tarbase
hsa-mir-1246	MIMAT0005898	BCL2	596	qPCR, Western Blot	tarbase
hsa-mir-126-5p	MIMAT0000444	BCL2	596	PAR-CLIP	tarbase
hsa-mir-1271-5p	MIMAT0005796	BCL2	596	HITS-CLIP, PAR-CLIP	tarbase
hsa-mir-1303	MIMAT0005891	BCL2	596	PAR-CLIP	tarbase
hsa-mir-1307-3p	MIMAT0005951	BCL2	596	PAR-CLIP	tarbase
hsa-mir-132-5p	MIMAT0004594	BCL2	596	PAR-CLIP	tarbase
hsa-mir-138-5p	MIMAT0000430	BCL2	596	Microarrays	tarbase
hsa-mir-141-3p	MIMAT0000432	BCL2	596	Western Blot	tarbase
hsa-mir-155-5p	MIMAT0000646	BCL2	596	PAR-CLIP, Microarrays, Chimeric fragments	tarbase
hsa-mir-17-3p	MIMAT0000071	BCL2	596	PAR-CLIP	tarbase
hsa-mir-193a-3p	MIMAT0000459	BCL2	596	Western Blot	tarbase
hsa-mir-223-3p	MIMAT0000280	BCL2	596	Western Blot	tarbase
hsa-mir-3074-5p	MIMAT0019208	BCL2	596	PAR-CLIP	tarbase
hsa-mir-3187-3p	MIMAT0015069	BCL2	596	PAR-CLIP	tarbase
hsa-mir-345-5p	MIMAT0000772	BCL2	596	PAR-CLIP	tarbase
hsa-mir-365b-3p	MIMAT0022834	BCL2	596	PAR-CLIP	tarbase
hsa-mir-3662	MIMAT0018083	BCL2	596	PAR-CLIP	tarbase
hsa-mir-3682-3p	MIMAT0018110	BCL2	596	PAR-CLIP	tarbase
hsa-mir-3689a-5p	MIMAT0018117	BCL2	596	PAR-CLIP	tarbase
hsa-mir-3689b-5p	MIMAT0018180	BCL2	596	PAR-CLIP	tarbase
hsa-mir-3689e	MIMAT0019009	BCL2	596	PAR-CLIP	tarbase
hsa-mir-3689f	MIMAT0019010	BCL2	596	PAR-CLIP	tarbase
hsa-mir-374b-5p	MIMAT0004955	BCL2	596	PAR-CLIP	tarbase
hsa-mir-378a-3p	MIMAT0000732	BCL2	596	PAR-CLIP	tarbase
hsa-mir-378c	MIMAT0016847	BCL2	596	PAR-CLIP	tarbase
hsa-mir-378d	MIMAT0018926	BCL2	596	PAR-CLIP	tarbase
hsa-mir-378f	MIMAT0018932	BCL2	596	PAR-CLIP	tarbase
hsa-mir-378i	MIMAT0019074	BCL2	596	PAR-CLIP	tarbase
hsa-mir-383-5p	MIMAT0000738	BCL2	596	Western Blot	tarbase
hsa-mir-422a	MIMAT0001339	BCL2	596	PAR-CLIP	tarbase
hsa-mir-424-5p	MIMAT0001341	BCL2	596	PAR-CLIP, HITS-CLIP	tarbase
hsa-mir-4705	MIMAT0019805	BCL2	596	HITS-CLIP	tarbase
hsa-mir-486-5p	MIMAT0002177	BCL2	596	HITS-CLIP	tarbase
hsa-mir-5008-3p	MIMAT0021040	BCL2	596	HITS-CLIP	tarbase
hsa-mir-501-3p	MIMAT0004774	BCL2	596	PAR-CLIP	tarbase
hsa-mir-502-3p	MIMAT0004775	BCL2	596	PAR-CLIP	tarbase
hsa-mir-5699-3p	MIMAT0022492	BCL2	596	HITS-CLIP	tarbase
hsa-mir-577	MIMAT0003242	BCL2	596	PAR-CLIP	tarbase
hsa-mir-582-5p	MIMAT0003247	BCL2	596	PAR-CLIP	tarbase
hsa-mir-624-3p	MIMAT0004807	BCL2	596	PAR-CLIP	tarbase
hsa-mir-1343-3p	MIMAT0019776	BCL2	596	RNA-Seq	tarbase
hsa-let-7b-5p	MIMAT0000063	BCL2	596	Microarrays, Chimeric fragments	tarbase
hsa-mir-129-2-3p	MIMAT0004605	BCL2	596	Microarrays	tarbase
hsa-mir-214-3p	MIMAT0000271	BCL2	596	Microarrays	tarbase
hsa-let-7c-5p	MIMAT0000064	BCL2	596	Chimeric fragments	tarbase
hsa-let-7f-5p	MIMAT0000067	BCL2	596	Chimeric fragments	tarbase
hsa-let-7g-5p	MIMAT0000414	BCL2	596	Chimeric fragments	tarbase
hsa-let-7i-5p	MIMAT0000415	BCL2	596	Chimeric fragments	tarbase
hsa-mir-23a-3p	MIMAT0000078	BCL2	596	Chimeric fragments	tarbase
hsa-mir-23b-3p	MIMAT0000418	BCL2	596	Chimeric fragments	tarbase
hsa-mir-23c	MIMAT0018000	BCL2	596	Chimeric fragments	tarbase
hsa-mir-423-3p	MIMAT0001340	BCL2	596	Chimeric fragments	tarbase
hsa-mir-374a-5p	MIMAT0000727	BCL2	596	Microarrays	tarbase
hsa-let-7c-5p	MIMAT0000064	SP1	6667	PAR-CLIP, HITS-CLIP	tarbase
hsa-let-7e-5p	MIMAT0000066	SP1	6667	PAR-CLIP, HITS-CLIP	tarbase
hsa-let-7g-5p	MIMAT0000414	SP1	6667	HITS-CLIP	tarbase
hsa-let-7i-5p	MIMAT0000415	SP1	6667	HITS-CLIP	tarbase
hsa-mir-101-3p	MIMAT0000099	SP1	6667	PAR-CLIP	tarbase
hsa-mir-103a-3p	MIMAT0000101	SP1	6667	PAR-CLIP, HITS-CLIP, RIP-Seq	tarbase
hsa-mir-105-5p	MIMAT0000102	SP1	6667	HITS-CLIP	tarbase
hsa-mir-107	MIMAT0000104	SP1	6667	PAR-CLIP, HITS-CLIP	tarbase
hsa-mir-10a-5p	MIMAT0000253	SP1	6667	HITS-CLIP	tarbase
hsa-mir-10b-5p	MIMAT0000254	SP1	6667	HITS-CLIP	tarbase
hsa-mir-125b-5p	MIMAT0000423	SP1	6667	HITS-CLIP	tarbase
hsa-mir-126-5p	MIMAT0000444	SP1	6667	HITS-CLIP	tarbase
hsa-mir-1270	MIMAT0005924	SP1	6667	PAR-CLIP	tarbase
hsa-mir-127-5p	MIMAT0004604	SP1	6667	HITS-CLIP	tarbase
hsa-mir-1296-5p	MIMAT0005794	SP1	6667	HITS-CLIP	tarbase
hsa-mir-1299	MIMAT0005887	SP1	6667	PAR-CLIP	tarbase
hsa-mir-1304-5p	MIMAT0005892	SP1	6667	PAR-CLIP	tarbase
hsa-mir-130a-3p	MIMAT0000425	SP1	6667	HITS-CLIP	tarbase
hsa-mir-130b-3p	MIMAT0000691	SP1	6667	HITS-CLIP	tarbase
hsa-mir-132-3p	MIMAT0000426	SP1	6667	PAR-CLIP	tarbase
hsa-mir-139-3p	MIMAT0004552	SP1	6667	HITS-CLIP	tarbase
hsa-mir-148a-3p	MIMAT0000243	SP1	6667	HITS-CLIP, PAR-CLIP	tarbase
hsa-mir-1537-3p	MIMAT0007399	SP1	6667	HITS-CLIP	tarbase
hsa-mir-15a-5p	MIMAT0000068	SP1	6667	PAR-CLIP, HITS-CLIP, Chimeric fragments	tarbase
hsa-mir-15b-5p	MIMAT0000417	SP1	6667	PAR-CLIP, HITS-CLIP, Chimeric fragments	tarbase
hsa-mir-16-1-3p	MIMAT0004489	SP1	6667	HITS-CLIP	tarbase
hsa-mir-17-3p	MIMAT0000071	SP1	6667	PAR-CLIP	tarbase
hsa-mir-17-5p	MIMAT0000070	SP1	6667	PAR-CLIP	tarbase
hsa-mir-182-5p	MIMAT0000259	SP1	6667	Biotin-Microarrays, PAR-CLIP, HITS-CLIP	tarbase
hsa-mir-195-5p	MIMAT0000461	SP1	6667	HITS-CLIP	tarbase
hsa-mir-196a-5p	MIMAT0000226	SP1	6667	PAR-CLIP	tarbase
hsa-mir-196b-5p	MIMAT0001080	SP1	6667	PAR-CLIP	tarbase
hsa-mir-20b-5p	MIMAT0001413	SP1	6667	PAR-CLIP	tarbase
hsa-mir-210-3p	MIMAT0000267	SP1	6667	HITS-CLIP	tarbase
hsa-mir-212-3p	MIMAT0000269	SP1	6667	PAR-CLIP	tarbase
hsa-mir-219a-1-3p	MIMAT0004567	SP1	6667	HITS-CLIP	tarbase
hsa-mir-2277-3p	MIMAT0011777	SP1	6667	HITS-CLIP	tarbase
hsa-mir-2278	MIMAT0011778	SP1	6667	HITS-CLIP	tarbase
hsa-mir-23a-3p	MIMAT0000078	SP1	6667	HITS-CLIP	tarbase
hsa-mir-23b-3p	MIMAT0000418	SP1	6667	PAR-CLIP, HITS-CLIP	tarbase
hsa-mir-23c	MIMAT0018000	SP1	6667	HITS-CLIP	tarbase
hsa-mir-25-3p	MIMAT0000081	SP1	6667	HITS-CLIP, PAR-CLIP	tarbase
hsa-mir-26a-5p	MIMAT0000082	SP1	6667	HITS-CLIP	tarbase
hsa-mir-26b-5p	MIMAT0000083	SP1	6667	HITS-CLIP	tarbase
hsa-mir-27b-5p	MIMAT0004588	SP1	6667	HITS-CLIP	tarbase
hsa-mir-28-3p	MIMAT0004502	SP1	6667	PAR-CLIP	tarbase
hsa-mir-299-5p	MIMAT0002890	SP1	6667	HITS-CLIP	tarbase
hsa-mir-29a-3p	MIMAT0000086	SP1	6667	HITS-CLIP	tarbase
hsa-mir-301a-3p	MIMAT0000688	SP1	6667	HITS-CLIP	tarbase
hsa-mir-301b-3p	MIMAT0004958	SP1	6667	HITS-CLIP	tarbase
hsa-mir-30a-3p	MIMAT0000088	SP1	6667	PAR-CLIP	tarbase
hsa-mir-30e-3p	MIMAT0000693	SP1	6667	PAR-CLIP	tarbase
hsa-mir-320a	MIMAT0000510	SP1	6667	HITS-CLIP	tarbase
hsa-mir-324-3p	MIMAT0000762	SP1	6667	HITS-CLIP	tarbase
hsa-mir-331-3p	MIMAT0000760	SP1	6667	HITS-CLIP	tarbase
hsa-mir-331-5p	MIMAT0004700	SP1	6667	HITS-CLIP	tarbase
hsa-mir-338-3p	MIMAT0000763	SP1	6667	HITS-CLIP	tarbase
hsa-mir-33b-5p	MIMAT0003301	SP1	6667	HITS-CLIP	tarbase
hsa-mir-3611	MIMAT0017988	SP1	6667	HITS-CLIP	tarbase
hsa-mir-361-3p	MIMAT0004682	SP1	6667	HITS-CLIP	tarbase
hsa-mir-3653-3p	MIMAT0018073	SP1	6667	PAR-CLIP	tarbase
hsa-mir-377-3p	MIMAT0000730	SP1	6667	Western Blot, Luciferase Reporter Assay	tarbase
hsa-mir-378a-3p	MIMAT0000732	SP1	6667	PAR-CLIP	tarbase
hsa-mir-383-5p	MIMAT0000738	SP1	6667	PAR-CLIP	tarbase
hsa-mir-3913-5p	MIMAT0018187	SP1	6667	PAR-CLIP	tarbase
hsa-mir-424-5p	MIMAT0001341	SP1	6667	PAR-CLIP, HITS-CLIP	tarbase
hsa-mir-4487	MIMAT0019021	SP1	6667	HITS-CLIP	tarbase
hsa-mir-454-3p	MIMAT0003885	SP1	6667	HITS-CLIP	tarbase
hsa-mir-4726-3p	MIMAT0019846	SP1	6667	HITS-CLIP	tarbase
hsa-mir-497-5p	MIMAT0002820	SP1	6667	HITS-CLIP	tarbase
hsa-mir-503-5p	MIMAT0002874	SP1	6667	HITS-CLIP	tarbase
hsa-mir-5100	MIMAT0022259	SP1	6667	PAR-CLIP	tarbase
hsa-mir-548b-3p	MIMAT0003254	SP1	6667	HITS-CLIP	tarbase
hsa-mir-548q	MIMAT0011163	SP1	6667	PAR-CLIP	tarbase
hsa-mir-556-5p	MIMAT0003220	SP1	6667	HITS-CLIP	tarbase
hsa-mir-5682	MIMAT0022470	SP1	6667	HITS-CLIP	tarbase
hsa-mir-571	MIMAT0003236	SP1	6667	HITS-CLIP	tarbase
hsa-mir-576-3p	MIMAT0004796	SP1	6667	HITS-CLIP	tarbase
hsa-mir-590-3p	MIMAT0004801	SP1	6667	HITS-CLIP	tarbase
hsa-mir-593-5p	MIMAT0003261	SP1	6667	HITS-CLIP	tarbase
hsa-mir-615-3p	MIMAT0003283	SP1	6667	HITS-CLIP	tarbase
hsa-mir-643	MIMAT0003313	SP1	6667	PAR-CLIP	tarbase
hsa-mir-660-5p	MIMAT0003338	SP1	6667	HITS-CLIP	tarbase
hsa-mir-7-5p	MIMAT0000252	SP1	6667	HITS-CLIP, Microarrays	tarbase
hsa-mir-769-5p	MIMAT0003886	SP1	6667	PAR-CLIP, HITS-CLIP	tarbase
hsa-mir-876-3p	MIMAT0004925	SP1	6667	HITS-CLIP	tarbase
hsa-mir-885-5p	MIMAT0004947	SP1	6667	HITS-CLIP	tarbase
hsa-mir-93-5p	MIMAT0000093	SP1	6667	PAR-CLIP	tarbase
hsa-mir-96-5p	MIMAT0000095	SP1	6667	PAR-CLIP	tarbase
hsa-mir-98-5p	MIMAT0000096	SP1	6667	HITS-CLIP	tarbase
hsa-mir-146a-5p	MIMAT0000449	SP1	6667	Microarrays	tarbase
hsa-mir-147a	MIMAT0000251	SP1	6667	Microarrays	tarbase
hsa-mir-191-5p	MIMAT0000440	SP1	6667	Microarrays	tarbase
hsa-mir-30a-5p	MIMAT0000087	SP1	6667	Microarrays	tarbase
hsa-mir-19b-3p	MIMAT0000074	SP1	6667	Chimeric fragments	tarbase
hsa-mir-15a	MIMAT0000068	BCL2	596	Western blot	16166262
hsa-mir-15a	MIMAT0000068	BCL2	596	other	18362358
hsa-mir-15a	MIMAT0000068	BCL2	596	phenotypic analysis of target gene	18362358
hsa-mir-16	MIMAT0000069	BCL2	596	Western blot	16166262
hsa-mir-16	MIMAT0000069	BCL2	596	other	17877811
hsa-mir-16	MIMAT0000069	BCL2	596	Western blot	18449891
hsa-mir-16	MIMAT0000069	BCL2	596	other	18362358
hsa-mir-16	MIMAT0000069	BCL2	596	proteomics analysis	18362358
hsa-mir-16	MIMAT0000069	BCL2	596	Western blot	19269153
hsa-mir-17	MIMAT0000070	MAPK9	5601	other	18700987
hsa-mir-17	MIMAT0000070	BCL2	596	other	19666108
hsa-mir-20a	MIMAT0000075	BCL2	596	other	19666108
hsa-mir-27a	MIMAT0000084	FOXO1	2308	Western blot	20028871
hsa-mir-27a	MIMAT0000084	SP1	6667	Western blot	18006846
hsa-mir-96	MIMAT0000095	FOXO1	2308	Western blot	20028871
hsa-mir-29b	MIMAT0000100	SP1	6667	other	19211935
hsa-mir-29b	MIMAT0000100	SP1	6667	Western blot	19913496
hsa-mir-34a	MIMAT0000255	BCL2	596	Western blot	17656095
hsa-mir-34a	MIMAT0000255	BCL2	596	Western blot	18803879
hsa-mir-34a	MIMAT0000255	BCL2	596	Western blot	18834855
hsa-mir-34a	MIMAT0000255	BCL2	596	Western blot	20433755
hsa-mir-181a	MIMAT0000256	BCL2	596	Western blot	20204284
hsa-mir-183	MIMAT0000261	FOXO1	2308	Western blot	20028871
hsa-mir-218	MIMAT0000275	SP1	6667	Western blot	19913496
hsa-mir-1	MIMAT0000416	BCL2	596	Western blot	19506341
hsa-mir-15b	MIMAT0000417	BCL2	596	Western blot	18449891
hsa-mir-124	MIMAT0000422	SP1	6667	other	15685193
hsa-mir-153	MIMAT0000439	FOXO1	2308	Western blot	20028871
hsa-mir-153	MIMAT0000439	BCL2	596	Western blot	19676043
hsa-mir-9	MIMAT0000441	FOXO1	2308	Western blot	20028871
hsa-mir-186	MIMAT0000456	FOXO1	2308	Western blot	20028871
hsa-mir-155	MIMAT0000646	ETS1	2113	other	18950466
hsa-mir-296-5p	MIMAT0000690	BCL2	596	Western blot	20485139
hsa-mir-34b	MIMAT0004676	BCL2	596	Western blot	18803879
has-mir-15a		BCL2	596	Immunoblot analysis	18931683
has-mir-16		BCL2	596	Immunoblot analysis	18931683
hsa-mir-34c		BCL2	596	Western blot	18803879
