# Supplementary material for: Identification of oxidative stress-related genes differentially expressed in Alzheimer’s disease and construction of a hub gene-based diagnostic model
Source: Sci Rep. 2023 Apr 26;13:6817. doi: 10.1038/s41598-023-34021-1 (PMC10133299; doi:10.1038/s41598-023-34021-1)
Supplement: Supplementary file 6 — Supplementary Table 5. [file 41598_2023_34021_MOESM6_ESM.csv]

ID	Accession	Target	TargetID	Experiment	Literature
REL	5966	FOXO1	2308	Computational	31701148
PRRX2	51450	SP1	6667	Computational	31701148
CEBPB	1051	ETS1	2113	Computational	31701148
JUN	3725	ETS1	2113	Computational	22771493
JUND	3727	ETS1	2113	Computational	31701148
FOXC1	2296	SP1	6667	Computational	31701148
FOXC1	2296	MAPK9	5601	Computational	31701148
FOXC1	2296	BCL2	596	Computational	31701148
GATA2	2624	SP1	6667	Computational	31701148
GATA2	2624	ETS1	2113	Computational	31701148
GATA2	2624	MAPK9	5601	Computational	31701148
FOXL1	2300	ETS1	2113	Computational	31701148
FOXL1	2300	MAPK9	5601	Computational	31701148
FOXL1	2300	FOXO1	2308	Computational	31701148
YY1	7528	MAPK9	5601	Computational	31701148
YY1	7528	BCL2	596	Computational	31701148
MEF2A	4205	FOXO1	2308	Computational	31701148
POU2F2	5452	ETS1	2113	Computational	31701148
HOXA5	3202	MAPK9	5601	Computational	31701148
NFIC	4782	SP1	6667	Computational	31701148
NFIC	4782	ETS1	2113	Computational	31701148
NFIC	4782	MAPK9	5601	Computational	31701148
NFYA	4800	SP1	6667	Computational	31701148
NFYA	4800	ETS1	2113	Computational	31701148
SRF	6722	SP1	6667	Computational	31701148
PPARG	5468	MAPK9	5601	Computational	31701148
STAT3	6774	ETS1	2113	Computational	31701148
STAT3	6774	BCL2	596	Computational	bav095
GATA3	2625	ETS1	2113	Computational	31701148
E2F1	1869	ETS1	2113	Computational	31701148
E2F1	1869	FOXO1	2308	Computational	31701148
HINFP	25988	ETS1	2113	Computational	31701148
HINFP	25988	MAPK9	5601	Computational	31701148
SP1	6667	SP1	6667	Computational	31701148
SP1	6667	BCL2	596	Computational	20385226
SP1	6667	FOXO1	2308	Computational	31701148
TFAP2A	7020	BCL2	596	Computational	11604492
TFAP2A	7020	FOXO1	2308	Computational	31701148
E2F6	1876	MAPK9	5601	Computational	31701148
KLF5	688	MAPK9	5601	Computational	31701148
KLF5	688	BCL2	596	Computational	31701148
KLF5	688	FOXO1	2308	Computational	17363596
NFKB1	4790	ETS1	2113	Computational	31701148
NFKB1	4790	BCL2	596	Computational	bav095
RELA	5970	FOXO1	2308	Computational	31701148
TP53	7157	SP1	6667	Computational	31701148
TP53	7157	ETS1	2113	Computational	31701148
MAX	4149	BCL2	596	Computational	31701148
USF2	7392	MAPK9	5601	Computational	31701148
SREBF1	6720	BCL2	596	Computational	31701148
STAT1	6772	SP1	6667	Computational	31701148
ELK1	2002	BCL2	596	Computational	31701148
TFAP2C	7022	ETS1	2113	Computational	31701148
IRF2	3660	SP1	6667	Computational	31701148
PRDM1	639	FOXO1	2308	Computational	31701148
ELK4	2005	ETS1	2113	Computational	31701148
PAX2	5076	FOXO1	2308	Computational	31701148
