# Supplementary material for: Identification of oxidative stress-related genes differentially expressed in Alzheimer’s disease and construction of a hub gene-based diagnostic model
Source: Sci Rep. 2023 Apr 26;13:6817. doi: 10.1038/s41598-023-34021-1 (PMC10133299; doi:10.1038/s41598-023-34021-1)
Supplement: Supplementary file 7 — Supplementary Table 6. [file 41598_2023_34021_MOESM7_ESM.csv]

Differential expression analysis of 11 candidate genes
GeneID	Gene	logFC	P.Value	adj.P.Val	Direction
5595	MAPK3	0.205686896	1.36E-06	7.36E-06	Up
5594	MAPK1	-0.289213678	4.18E-06	1.95E-05	Down
6667	SP1*	0.268524579	3.40E-08	2.96E-07	Up
836	CASP3	0.259402708	2.49E-10	4.58E-09	Up
4137	MAPT	-0.27436684	4.33E-07	2.71E-06	Down
596	BCL2*	0.303579018	3.79E-08	3.25E-07	Up
2308	FOXO1*	0.416757329	7.91E-14	7.46E-12	Up
351	APP	-0.540084507	3.53E-06	1.69E-05	Down
2113	ETS1*	0.356889528	3.47E-10	5.99E-09	Up
5601	MAPK9*	-0.453482911	1.46E-08	1.44E-07	Down
1906	EDN1	0.36049924	0.001361204	0.003278753	Up
4 hub genes were exhibited with asterisk (*).
